# Supplementary material for: Independent acoustic variation of the higher- and lower-frequency components of biphonic calls can facilitate call recognition and social affiliation in killer whales
Source: PLoS One. 2020 Jul 30;15(7):e0236749. doi: 10.1371/journal.pone.0236749 (PMC7392277; doi:10.1371/journal.pone.0236749)
Supplement: S1 Table — (XLSX) [file pone.0236749.s001.xlsx]

## Sheet: K5 lower-frequency component
0	10.154	10.0598	5.68142	12.0557	10.047	7.90678	9.341	6.89795	5.58061	24.2657	14.8095	16.459	19.5133	19.2228	8.58451	15.1526	18.1039	19.8047	19.509	20.1384	16.1803	17.6702	23.0741	24.9818	22.4158	17.5293	25.9709	21.2054	23.6435	13.4179	15.6273	19.6299	20.2164	14.9245	8.30289	5.52851	14.1609	11.926	18.5199	12.4621	13.0758	18.5675	17.1746	11.3243	12.3599	13.4447	10.947	22.2034	13.23
5.8812	0	1.22172	2.69039	1.31039	2.88711	2.21268	1.78941	3.1094	2.05868	12.5349	6.3178	6.18939	6.64786	5.54495	6.89968	7.49706	7.16481	7.42514	7.40169	9.75514	10.6999	9.56139	9.00147	9.256	10.9626	10.0837	14.1759	7.77386	10.699	6.56239	8.23574	8.98687	9.86222	5.8018	8.22775	10.6284	6.45516	6.91579	7.69678	5.08816	7.0852	10.2778	7.2733	5.06377	5.14511	7.63862	8.28065	12.1207	7.12299
5.0958	1.2296	0	2.49156	1.64726	1.77623	1.7546	1.78193	3.62822	1.96879	16.138	5.70714	5.86911	9.12667	9.01866	7.08474	7.82717	7.69698	9.28967	9.26663	10.3953	8.78473	9.53507	13.0238	17.711	11.9592	9.0911	19.3081	11.6299	14.3275	4.83147	5.70923	10.7239	11.1837	4.2258	5.80865	8.32045	4.86795	5.20169	6.98373	3.48958	5.63423	10.3912	7.97568	3.19548	3.42076	5.91569	6.13919	15.2927	5.51918
3.28853	3.88284	3.39906	0	5.03304	4.44878	2.54519	5.50398	2.0077	1.84065	14.5396	8.26548	8.49564	8.99113	8.6197	6.85011	8.00893	9.67854	10.4632	9.97308	11.301	12.1755	10.3353	12.3389	10.1706	14.1326	11.8984	15.6511	10.9699	13.5306	6.08739	8.72843	8.39329	9.56209	5.9128	4.77739	7.27538	6.30914	4.86036	9.39085	5.53771	6.62475	8.69766	6.44876	4.65565	5.21431	6.88988	6.19228	10.785	5.82777
6.87564	1.17231	1.56738	3.5275	0	2.92131	2.76914	1.85243	3.53656	2.82259	11.5814	5.9651	5.24535	5.99704	5.05314	6.23441	6.67274	6.13863	6.41091	7.13205	8.83525	9.48455	9.11954	7.38409	9.15617	9.2246	8.88252	13.7567	7.20065	9.30544	7.17499	7.50553	8.34334	8.99661	6.05665	8.9967	12.2122	6.76587	7.51134	6.92965	5.22858	7.63517	9.09246	7.02804	5.24922	4.75156	8.15709	8.83733	11.5014	7.41688
5.08612	2.55086	1.66378	2.80417	2.89607	0	2.21169	2.58056	2.64884	2.86886	14.5058	7.3113	6.24341	7.06144	6.65908	7.20912	8.25366	7.38979	8.62436	8.17441	9.77969	9.84088	9.78924	10.2026	10.0405	10.8348	9.84787	14.8764	9.32963	11.6885	6.60215	6.54887	8.79169	10.1294	5.9689	6.46909	10.0382	6.07101	6.39345	6.91135	3.78349	6.6466	9.10605	6.66226	3.53894	4.56807	6.97789	7.28264	11.4597	6.73889
4.41565	2.99444	2.74952	3.01905	3.90961	2.88321	0	3.77603	3.1743	2.15115	17.5722	9.08138	9.2705	10.2324	10.8665	9.77958	9.27297	11.3465	12.0154	11.1856	11.5568	12.3838	12.0619	14.4161	15.5746	15.3262	12.1772	19.7347	13.8594	16.3121	6.11906	8.35415	10.9987	11.1094	5.91662	6.35531	8.56933	6.58919	5.92646	11.0936	6.01506	6.86562	10.677	8.88777	5.35722	6.21465	7.67987	6.28597	13.8553	6.87987
5.42983	2.05119	2.02214	3.91904	2.77919	2.71458	2.57528	0	3.14372	2.53589	15.8898	4.76352	6.13607	6.8736	7.23354	6.5286	6.40064	7.53597	8.12237	7.66968	8.97206	6.76735	7.64014	11.9723	15.3742	10.326	7.57427	18.4987	10.0921	13.512	8.56593	9.13893	13.0795	14.0699	7.81172	8.53857	11.7988	8.61976	7.72223	9.78232	6.50857	7.99941	12.7372	10.3652	6.27577	6.65028	8.67027	8.27482	16.6271	8.32133
3.05352	3.69808	3.25281	1.43443	4.40266	3.20529	2.23323	4.64668	0	1.71828	13.0437	7.34313	6.98793	7.82625	7.1532	7.30657	8.10735	7.41685	8.7162	8.62228	9.77025	10.8976	10.6535	9.86727	8.49197	12.5242	10.652	13.6705	9.11417	11.4033	5.62525	7.39197	6.86584	7.97077	5.14177	5.26438	8.53016	5.14165	5.24431	9.33719	4.21606	6.42991	7.63669	5.83469	4.06354	4.54952	6.21426	5.95883	8.73024	6.04775
3.12695	3.18454	3.1197	1.74623	4.36345	3.71612	2.05937	3.78803	1.98481	0	17.5077	7.25383	7.58923	10.6294	10.8636	8.37892	6.32345	10.3681	11.5932	11.2158	10.4388	8.87801	9.52342	14.7366	17.3339	14.5709	8.98885	19.4162	13.6857	15.8067	6.4761	7.93791	12.382	13.2364	6.7657	5.19124	7.61056	7.42881	5.83156	10.7766	5.79798	7.13085	12.0284	10.3151	4.71686	6.26219	7.55248	6.87821	16.0384	7.3471
15.6898	10.0079	11.3432	12.5648	9.148	10.7218	12.2819	9.61905	9.44459	10.9885	0	4.19961	3.87528	4.03173	2.23535	5.62113	5.14685	2.99872	2.10009	2.04612	3.12323	4.80906	4.93856	2.38089	10.3494	3.04692	3.60461	4.42644	2.48872	1.41815	12.8771	16.1042	12.11	11.8401	13.9081	17.0574	21.3518	14.7738	14.6935	13.696	10.7781	13.2981	12.1017	12.6219	11.4422	11.8767	13.9452	15.7368	11.6287	13.5507
12.1139	7.25202	6.46862	9.47398	6.60131	7.9895	8.58844	4.68617	6.12264	6.96241	6.37064	0	2.95356	4.09253	2.09299	2.09349	4.11254	2.6837	2.76322	2.60966	5.77304	2.26215	2.20408	5.25256	11.4699	2.68204	2.46208	10.411	3.02339	4.47762	8.82662	14.2542	11.0853	11.3523	10.5367	11.2298	15.1924	10.9538	9.72726	11.5633	8.00057	9.63174	10.2007	10.6141	7.47321	8.73764	10.6392	11.5225	12.3273	9.55742
11.3616	6.24572	7.04013	7.65478	5.51116	5.3983	8.1188	5.88517	6.16799	6.06935	4.89139	2.6179	0	1.10217	1.25298	3.04176	2.42475	1.08532	1.5234	1.44926	3.58836	3.37875	4.14337	2.67617	5.50286	3.43493	2.91018	5.78216	2.18255	2.74238	10.4223	13.2056	11.8157	12.0569	11.0577	13.3035	17.2758	12.0024	11.6785	10.2981	6.79766	10.6168	12.0232	11.1545	6.41438	6.71018	11.0965	11.9698	11.4726	10.9677
13.2599	6.77576	8.77909	8.97745	6.07786	6.27291	9.49247	6.4965	6.90839	7.53083	4.51838	3.22321	1.09325	0	1.31079	3.77727	1.95515	1.33063	1.56852	1.3975	3.65144	3.81344	3.82999	2.44847	6.17583	3.29968	3.23739	4.18527	2.19759	2.7176	12.0047	14.5114	13.1173	13.7104	12.7936	15.2866	20.1317	13.8253	13.516	11.4956	8.20785	11.9598	13.2739	12.7023	8.02461	8.92234	12.5066	13.6685	12.7998	12.5817
12.859	5.98955	8.1266	8.76068	5.2317	6.20666	9.03168	5.88945	5.95	7.01834	3.55066	1.92909	1.62176	1.64075	0	3.2388	2.33976	1.29434	1.34388	1.55224	3.59098	3.11476	3.08009	2.27569	6.75614	2.70643	2.23923	4.92881	2.02621	2.35	11.0178	13.9241	11.74	11.964	11.5564	14.2802	19.3838	12.9512	12.3558	11.1199	7.97984	10.5938	11.6299	11.1033	8.07866	8.72558	10.8416	13.5023	11.537	10.7736
6.61553	6.08992	6.10507	6.40959	6.09276	6.71753	6.8531	5.01409	5.66774	5.53376	10.0929	3.55246	5.08237	6.19551	4.91256	0	5.02165	5.53747	5.75823	5.25751	6.5828	3.45515	2.79438	7.97382	13.1946	4.94394	3.62736	13.0173	6.01254	7.69736	10.4689	11.8885	10.9615	12.9447	10.2078	10.822	12.291	11.7455	10.8353	10.2667	8.81692	11.2515	11.9581	11.2054	8.11948	8.92151	11.5177	11.9122	14.3429	10.5696
13.1316	8.2024	9.09148	9.63303	7.32831	7.97412	9.90028	7.03009	7.78036	7.00345	6.39943	3.9416	2.98623	2.26978	2.34529	4.15175	0	3.10269	3.02037	2.32822	3.23155	4.10681	4.28212	3.56763	7.24105	4.2631	3.36854	6.17478	3.46774	4.62778	12.4147	14.5158	14.3174	14.683	13.0485	15.0479	18.4679	14.4251	13.5356	12.5524	9.01833	12.4126	14.1729	13.6876	8.28295	9.60172	13.138	14.1018	14.3237	13.0632
14.6209	8.59989	9.00977	10.9773	7.3427	7.52464	10.7658	7.09939	7.57502	8.71375	3.43661	1.92168	1.11105	1.65502	0.939496	3.46005	3.05517	0	1.00225	1.38906	2.99267	2.75758	3.05759	2.03556	9.89673	2.63231	2.30193	6.13039	1.72042	1.82866	11.073	14.9587	12.6186	11.9637	12.9367	14.4348	18.5403	13.2524	12.6771	12.7549	6.58714	10.065	11.8286	11.9152	6.52844	7.32457	11.0066	13.3441	10.3314	11.1984
15.1919	8.60211	9.55702	11.3358	7.60428	8.2568	11.1982	7.47135	8.17111	9.21372	2.64811	2.0046	1.38248	1.65787	1.03648	3.13171	2.85721	1.01239	0	1.11336	2.61399	2.84865	3.16995	2.01689	10.4262	2.23335	2.07644	5.67053	1.42361	1.71963	11.6952	14.8087	12.9761	12.323	13.1549	14.8348	19.187	13.711	13.2634	12.7357	7.00333	10.9152	12.5355	12.4703	7.05589	7.16171	11.5976	13.7187	10.883	11.8216
13.8843	7.68327	9.0569	10.1958	7.09415	7.17044	9.94162	6.81545	7.10033	8.15622	2.86897	2.24568	1.3032	1.44282	1.00193	3.2018	2.27198	1.23303	1.10562	0	2.5349	2.76893	2.99186	2.07224	7.61305	2.4142	1.90563	5.29768	1.94154	1.90897	10.76	14.4606	12.6522	12.567	12.0733	14.4912	19.376	13.2337	12.4441	12.2814	7.87816	10.6816	12.5358	12.2427	7.82881	8.96318	11.4581	13.0472	11.6453	11.4131
16.1992	9.99251	11.4384	12.3819	9.03063	9.82183	12.4931	8.47457	10.4135	10.6846	4.52376	4.76636	4.38856	3.92617	3.38797	4.80471	3.38105	4.19745	3.3325	3.0929	0	3.44459	4.51993	2.03794	8.86743	3.62091	2.57539	5.98323	2.95835	3.7414	14.4816	16.4181	15.8019	16.0854	15.3723	17.7897	21.4417	16.8256	16.9284	13.3841	10.798	14.9425	15.7968	15.5862	10.3948	10.9925	15.1764	16.4777	15.025	15.0676
13.9044	10.161	9.11086	11.9922	8.42935	8.70307	10.6961	5.65127	7.77982	8.14748	7.94721	2.87465	4.1023	5.44021	3.72794	3.22649	5.69822	3.88283	3.99958	3.7686	3.6009	0	1.65896	4.81318	16.0745	2.0616	0.953408	11.7753	3.28782	5.04712	11.2469	14.188	13.528	13.6283	12.3927	12.3943	15.8768	13.2334	12.1431	12.9789	8.78148	11.4613	12.6712	12.773	7.97017	8.78835	12.1069	12.8829	14.5717	11.8588
14.7023	10.1174	9.3743	11.7159	8.33742	8.89138	9.54069	6.38164	8.40488	8.50386	8.61517	4.19665	5.86918	7.01642	5.11338	3.66063	6.65889	5.28412	5.62532	5.2291	6.16326	2.29572	0	6.19887	14.922	2.83623	2.46069	11.6774	4.07884	5.69415	12.2457	15.4067	12.9899	14.0325	12.9668	11.993	17.0055	13.8233	12.2431	14.0172	9.78157	11.7177	12.7865	12.7809	8.92612	9.2924	12.4599	12.8491	13.693	11.7234
16.2372	10.0723	11.425	12.9215	8.78706	9.91961	13.0367	8.74348	10.1978	11.2353	3.10628	4.366	3.17082	2.89511	2.44494	5.19197	3.59299	2.74275	2.26271	2.35561	1.89181	3.66571	3.78306	0	8.88986	2.79018	2.53012	3.60413	1.72238	2.17885	13.8738	16.2526	13.93	14.5587	14.7981	17.7058	21.1306	15.348	16.053	12.6778	9.67943	13.989	13.5546	13.9049	9.75578	9.96675	14.264	16.0618	13.1567	14.6634
13.2638	5.74342	10.2588	7.14794	5.98114	7.58697	10.2201	8.82274	6.83891	9.76311	8.23798	8.82524	4.16566	4.86267	5.09399	9.13173	6.37587	6.57469	7.77289	6.19079	7.70842	10.4358	9.64473	6.41095	0	8.45897	9.03298	4.11994	6.07022	6.16277	11.4398	11.8496	8.78841	12.6211	10.0767	14.9346	20.114	11.3677	12.191	6.57488	10.3089	13.7406	10.5042	9.28712	11.0794	12.8222	13.2633	14.9196	12.24	12.8027
16.9281	11.1153	11.7371	14.1337	9.09215	10.4175	13.0054	8.43358	9.89647	10.9717	4.84184	3.4346	4.17663	5.06681	3.37676	4.34791	5.83923	3.38181	3.56632	3.55189	4.57897	1.88103	2.02481	3.8831	11.9532	0	1.94257	6.69036	2.39628	2.75409	13.2638	17.0342	14.1026	14.4586	15.1675	16.2113	20.684	15.357	14.1928	14.667	9.94366	12.8787	12.716	13.4483	9.90916	10.3059	13.7436	15.0106	13.4579	12.985
14.9855	10.7539	9.96483	12.5018	9.23261	9.23099	11.832	6.96262	8.92323	9.1414	6.30961	3.2667	3.79546	5.2882	3.47808	3.46861	5.33165	3.66704	3.44347	3.27744	3.6261	1.06163	2.03458	4.11096	13.8729	1.94026	0	10.2015	3.02896	3.50755	11.643	15.8094	13.9116	14.0501	13.6773	13.4412	17.2263	14.2074	12.7749	13.7792	9.51563	11.9915	12.7223	13.5674	8.79431	9.22447	12.805	13.7781	13.8236	12.2594
14.6073	8.78732	11.7385	11.3741	7.92294	9.50373	12.7497	9.34027	9.34027	11.452	4.67425	6.79716	4.28055	3.51616	3.321	6.9518	4.55311	4.11896	4.50189	4.147	4.90195	6.29907	6.04347	2.9657	4.34876	4.16127	5.43113	0	2.99786	2.57553	15.9433	17.0106	13.0664	16.1309	16.1331	18.5007	22.6088	16.5862	16.8248	11.3323	12.7471	16.9906	14.0002	13.774	12.8596	13.3051	16.7959	18.0878	14.1171	16.6318
13.8523	7.31894	9.51092	9.39635	6.63084	7.51214	10.016	7.29406	6.8076	8.88895	4.34642	4.09374	3.28338	3.3477	2.66819	4.84109	4.42064	2.74699	2.44481	2.96636	3.72127	2.96095	2.95508	2.32454	6.80288	1.81302	2.5258	4.90606	0	2.67465	11.8825	13.2091	11.4301	12.8951	12.2672	14.7741	20.6698	12.9048	12.2275	11.0329	8.734	11.8793	11.1273	10.8092	8.88426	9.57587	12.0006	13.897	12.1781	11.2337
15.4722	9.58072	11.8234	12.4236	7.95956	9.42279	12.6816	8.75499	9.10511	10.6696	1.84311	3.39672	2.71224	2.7812	1.97483	4.80471	3.96	2.00568	1.86251	1.80062	3.48148	3.02181	3.04971	2.26786	8.15675	1.52752	2.15252	2.94938	1.97759	0	14.9481	17.694	13.8315	14.9112	15.9678	18.2868	23.0217	16.3971	15.8864	13.7175	11.1661	14.6984	13.4423	13.3444	11.4092	11.6164	14.8846	17.1277	13.1139	14.6764
10.8118	8.3775	7.28513	6.96409	9.12656	8.14703	7.32055	9.90756	8.13629	8.74924	16.6933	9.81208	11.1908	11.5159	10.3948	10.1016	11.1549	11.8691	11.9693	11.2331	12.4386	11.1739	11.4301	11.9484	13.6836	11.9939	11.2203	18.2933	10.7083	14.8463	0	6.11008	5.62501	4.27742	1.97619	3.5287	5.86955	2.70107	2.78068	5.28808	4.26179	3.24494	5.09199	5.39702	3.63602	4.18035	2.82745	4.64999	7.08173	3.78569
13.9937	10.4914	10.0399	9.3163	11.3954	11.9991	9.72794	12.9189	11.1504	11.1465	19.2266	14.455	13.9136	14.9357	14.4916	13.726	14.724	16.2278	15.1026	14.459	16.2666	15.4228	14.955	14.8811	14.4788	15.2056	16.2093	19.8173	12.671	19.8284	5.45019	0	8.05011	7.11749	4.20813	5.32924	9.58526	5.77723	5.5536	6.07556	7.43739	7.35954	8.95895	7.33571	6.36742	6.75249	6.98339	7.31299	10.639	7.18543
14.0368	9.73647	10.9293	8.60187	9.8446	9.27735	9.90739	12.8295	9.19552	12.1054	13.3544	11.913	12.7632	13.251	12.1527	11.3286	13.6482	13.6424	13.3331	13.3675	15.4661	13.7562	12.7732	12.4209	9.64855	13.0709	13.706	11.6186	10.8207	12.7275	3.97506	6.53975	0	2.51131	3.63373	5.07272	10.7741	2.91829	3.326	4.08894	4.75601	4.7472	2.61559	2.81403	4.53956	5.22643	4.56269	6.47694	2.67708	4.88256
14.5717	10.7449	11.7856	9.21193	10.7251	10.4607	10.7765	13.2822	9.89039	12.9014	11.9488	10.6231	11.7243	12.2154	10.8399	11.0667	12.1692	12.1976	11.5751	11.7561	14.989	14.0386	13.6556	12.4807	11.7831	13.6432	14.1523	14.8596	11.5659	12.6917	3.06404	5.42571	2.48174	0	2.18698	4.84356	10.6183	3.32889	3.91847	4.92409	5.13041	4.27257	3.25677	3.83301	5.05437	5.59671	3.63809	5.69269	2.80914	4.42382
11.4733	7.85032	7.33485	6.90664	8.71146	7.57064	7.43851	9.56973	8.03088	8.77108	15.7723	10.138	11.0339	11.2763	10.0489	9.6013	11.3046	12.0918	11.8424	11.3177	13.2965	11.5674	11.436	11.5798	10.8776	11.8334	11.682	17.4862	9.54585	13.6339	2.10882	3.72934	4.89386	3.4699	0	3.68375	7.95363	3.27976	2.9041	4.58526	4.22489	3.58702	5.62894	5.11095	3.66034	4.38514	3.63953	4.86862	7.04567	3.94205
9.61679	11.1299	9.87843	7.40357	12.3848	9.99383	7.92762	11.5736	9.10288	8.961	23.0004	12.5813	14.1709	15.7779	16.2737	11.7927	13.1781	16.1744	16.1581	15.5927	15.7498	12.815	11.2318	19.2613	22.8813	17.0156	12.9375	24.6663	16.8948	22.5009	5.10389	5.97625	9.66387	9.06521	5.01715	0	3.19652	5.00209	3.27807	9.11572	6.27989	5.19328	8.70614	8.62749	5.15287	6.31691	6.18654	4.47819	12.8957	5.33533
7.30965	16.5485	15.1675	10.6676	18.4178	15.9684	13.3255	15.9556	14.0533	12.4939	29.392	20.5888	22.0959	26.6873	25.8091	14.0897	20.4181	24.8705	25.0443	25.4027	24.8849	19.0222	21.1288	27.5219	32.6904	26.1761	20.9074	32.4593	26.4114	29.7036	10.4459	13.3539	20.2677	18.3604	12.7771	5.23256	0	12.092	9.52945	16.6311	12.8996	11.0802	18.5919	19.236	11.4075	12.0127	12.4149	9.43055	23.0354	12.0605
10.7598	7.27973	6.97978	6.37325	8.07852	8.10072	7.57654	9.72115	7.37845	8.82915	16.0433	10.4338	11.0433	11.7276	10.6373	10.7208	11.6551	11.9122	11.5288	11.3393	13.0024	12.0966	12.182	10.3854	11.5556	11.8577	12.0362	17.987	10.0115	14.034	2.03957	4.98016	4.01427	3.41663	2.49353	2.68278	6.6015	0	1.76036	5.99155	3.65579	3.17684	3.63994	3.74716	3.6992	2.7917	3.47662	3.66273	6.34126	2.97688
10.1145	8.19062	7.34329	6.11779	9.22551	7.70521	7.36918	9.62953	7.78102	8.4529	17.8604	10.0165	11.6282	12.1479	10.9204	9.98289	11.4857	12.7241	12.5318	11.5903	14.239	11.8757	11.5223	13.0721	13.7994	12.463	12.1074	19.8162	11.0351	16.0376	2.59276	5.65363	5.28419	5.34423	3.03697	1.83322	5.32716	2.06229	0	6.19269	3.65965	2.68635	4.30853	4.81668	2.86187	3.47544	3.18142	2.62442	7.55293	2.52128
14.3176	9.77927	9.20672	9.56241	10.6793	8.2047	10.513	10.9609	11.4415	12.3669	17.3834	13.0784	13.7017	13.8017	13.1223	11.303	14.2126	14.9759	15.0811	14.6203	15.932	14.1083	13.2725	14.1659	10.5426	13.598	13.9426	14.1882	12.1985	13.8653	4.02038	6.31777	3.62508	5.05218	4.29475	6.48975	10.4046	5.75135	5.55332	0	5.24296	6.16333	6.09844	5.44098	5.11205	5.42502	5.8948	9.01235	7.39093	7.66628
8.08472	5.38721	4.96825	5.17804	5.28518	4.20624	4.83896	6.95812	5.41649	5.63234	13.1438	6.56315	6.44332	6.90111	6.81516	6.59547	7.00703	6.7638	6.9871	7.58245	8.56478	7.89836	9.07451	9.91204	14.5207	8.58859	7.95282	15.3438	8.57692	11.7754	4.08399	6.74724	6.77317	6.12155	4.73596	4.56366	7.90202	3.98346	3.9799	6.41085	0	3.41576	5.24854	3.43913	1.08707	1.58264	3.05061	3.82857	7.71627	2.97762
9.23274	7.61725	6.76296	6.29136	8.16543	6.88688	6.37005	8.99476	7.11447	7.39431	17.3517	9.52586	10.4948	11.1194	10.127	10.3629	10.9788	10.2502	10.6161	10.8421	12.0404	11.0535	10.7566	12.7923	16.3786	11.2878	10.7033	19.7727	11.2542	15.616	3.46334	7.01928	7.16082	5.642	4.18555	3.88376	6.28566	3.33928	2.92886	7.88371	3.65268	0	4.9059	4.1686	3.15378	3.43313	1.52584	2.85577	7.17666	1.73051
14.0152	9.29504	9.84641	8.73828	9.25293	9.1784	9.34244	11.888	8.89558	11.5051	13.0952	11.4003	12.6987	12.9419	11.8538	10.8061	13.1525	13.0325	12.7728	12.5924	14.8988	11.445	11.7798	11.9524	11.4462	10.8499	11.4713	13.1789	9.86748	12.7509	4.00735	7.63935	2.49987	4.03768	5.10615	5.13734	10.8976	2.96061	3.42345	6.08724	4.30376	3.64622	0	1.85613	4.25815	4.34617	3.49126	5.01998	2.9291	3.5086
11.6299	7.7336	7.66162	6.05204	7.64291	6.19884	7.08278	10.1588	7.1685	9.54561	14.0964	11.0183	11.7473	12.0711	11.436	10.3686	12.4491	12.4478	12.5349	12.3489	14.9722	12.5549	11.5834	12.788	9.03521	11.731	12.8009	12.5753	10.6501	12.1602	4.6132	7.49791	2.56087	4.40321	5.05315	4.79218	10.1715	3.17413	3.13059	6.10844	2.87166	3.6923	2.08048	0	3.25565	2.93137	3.25059	4.73845	3.78921	2.95623
8.01071	5.76195	4.89516	4.84553	5.90959	3.87056	4.93616	6.61874	5.3483	5.24157	14.7596	6.69627	6.42125	7.20106	7.79734	6.47441	7.3838	7.25311	7.69459	7.14892	8.73832	7.28724	8.28563	11.2409	16.6425	8.95867	7.60597	17.0493	9.77596	13.0442	3.68482	6.29933	7.30183	7.02469	4.01177	3.67833	6.91798	3.96413	3.35849	6.76425	1.28346	3.27466	6.31826	4.40853	0	1.9757	3.00099	3.71452	9.04018	3.19549
6.88057	5.52314	4.90895	5.12316	5.52913	5.02164	5.46421	7.02954	6.73821	6.02087	16.285	8.37233	7.75558	10.6096	10.539	8.71581	9.4998	8.03009	9.15087	10.1843	11.2252	9.36402	11.1484	12.6149	18.7527	11.3793	9.74177	18.7598	12.0836	14.8398	4.01441	5.63904	7.56076	7.53191	4.05889	4.03597	6.44712	3.4634	3.64539	6.06126	1.84792	3.60396	6.17739	4.83437	1.84251	0	2.91829	3.16909	10.2962	2.82899
9.41333	7.96571	6.87245	6.5353	8.56401	7.00225	6.50882	9.66824	7.25402	8.03715	16.9753	10.1729	10.3564	10.8352	10.3979	10.037	11.2323	10.7671	10.964	10.8298	12.5005	10.7485	11.4308	11.8038	13.762	11.1406	10.7618	18.0974	9.83197	14.7131	2.80292	6.25612	6.34209	5.13092	3.72575	4.07627	6.82952	3.29681	3.03251	6.74747	2.74112	1.4236	4.39651	3.53449	2.53625	2.52134	0	2.85665	5.45268	1.97349
8.63865	8.52345	7.43152	6.13579	9.86126	8.16185	7.44322	9.48351	7.16439	8.07848	20.9667	11.1634	11.7317	13.0087	13.8379	12.6393	11.9547	13.6605	13.8416	12.7233	14.6968	12.8359	13.5287	16.3194	19.3884	15.4242	13.2554	22.6021	15.1747	20.3072	4.59044	6.63945	9.51674	8.97394	5.30336	3.64179	5.56401	4.45542	3.04732	9.91473	5.02432	3.19651	7.5919	7.13661	4.04278	3.60469	3.89544	0	11.096	2.52274
15.5387	10.7305	13.167	9.27577	10.6085	10.1648	11.2864	13.7843	9.15958	13.8112	10.4692	10.8507	11.0263	11.3771	10.6935	11.3045	12.6348	10.8052	10.8474	11.0106	13.6114	12.4711	12.2327	10.8852	9.46151	11.1759	11.7898	10.6653	9.28203	10.2737	4.97898	7.61678	2.62225	2.83548	5.05496	7.79772	13.5488	4.78578	4.71903	8.00569	4.97973	4.29233	3.07484	3.0896	5.66908	6.47084	3.10478	6.77814	0	4.043
9.10532	7.32965	6.23438	5.31854	7.94718	6.6827	6.35612	9.04793	6.72199	7.67416	16.1887	9.02981	10.2617	10.6891	9.35822	9.2114	10.6564	10.1858	10.4604	10.6896	12.9082	11.0354	9.83816	11.4111	13.2349	10.2032	10.8055	18.3432	9.51875	14.2713	3.55498	7.0831	5.92851	5.2304	4.1155	3.63373	6.71341	3.12878	2.659	7.18688	2.92729	1.29781	4.25924	3.39751	2.62983	2.48044	1.73055	2.07527	6.36068	0
12.3388	17.8142	6.90607	18.4001	17.6298	12.7805	7.80008	9.3136	19.5377	7.37515	28.7134	18.8757	21.7005	25.2808	25.232	19.2649	22.9529	23.0763	24.1614	23.9807	24.141	17.3405	18.2274	26.536	35.2254	23.2048	18.9892	33.1763	26.0821	28.5952	13.4396	19.3152	30.4541	27.7784	18.8488	8.35623	10.6561	17.8408	13.6329	27.292	12.1048	11.394	27.0297	28.5269	9.07372	8.5687	14.899	7.36474	32.3274	14.7534
10.0723	10.9352	5.68631	12.5391	11.5817	7.90536	5.9724	6.81323	14.1688	6.73551	24.9497	14.9675	17.2003	20.919	20.8341	16.2686	18.6528	19.089	20.0854	19.8521	20.0787	13.7224	15.0748	22.7209	31.3228	19.0957	15.2122	29.7299	21.122	24.1907	9.84449	13.4164	26.8495	22.5917	12.1338	7.50589	9.9202	12.6709	9.89499	21.4439	8.79933	8.05511	21.779	24.1982	6.61281	7.63594	10.712	5.87648	29.0046	10.4485
10.4469	7.85685	6.0489	11.3099	9.7861	7.12391	6.73678	7.02731	13.2485	6.91549	24.6338	15.7298	16.5064	20.7015	20.6352	17.3023	17.7989	19.0304	19.8917	19.2797	19.064	14.4093	14.8421	21.7178	30.5794	19.2452	15.8095	29.1644	20.4656	24.4676	10.9759	10.8405	25.9342	22.4094	13.3454	9.0181	11.9539	13.3638	11.4315	18.4389	9.78665	9.54666	20.8433	22.6827	8.43753	9.09334	11.7392	8.52018	27.8284	12.06
9.19914	13.6828	5.7341	14.9518	13.168	8.50419	5.13734	6.42319	16.1718	5.86749	25.5106	15.686	18.3822	22.1811	21.892	16.5662	19.8239	19.597	20.7486	20.9609	21.0956	14.3313	15.3086	23.4387	33.1569	19.541	15.8637	30.603	22.5666	25.2168	10.9142	16.4512	28.6167	25.2132	15.0325	7.33131	9.36572	13.7697	10.8234	24.2982	9.12803	8.3941	24.2308	26.2636	6.83961	7.19787	11.5025	5.28022	30.6109	11.232
8.77266	7.68281	6.99854	8.96805	10.0505	7.2067	5.88592	9.3627	8.30068	6.35062	22.5659	12.9179	13.2059	16.8508	17.4664	14.8699	13.7257	15.8015	17.1705	16.6814	16.5126	13.1119	13.8284	19.3625	23.3348	17.4579	14.1384	24.57	17.6241	21.1354	6.74419	8.79065	15.7563	15.6729	9.06542	6.19682	8.60795	9.19311	6.14373	14.9581	7.82779	6.60524	13.9369	13.9722	6.30959	7.32481	7.14382	5.80033	18.6065	7.3015
10.2891	6.94121	5.66105	10.6663	5.29493	6.27638	6.91119	6.18554	10.0626	5.86793	18.5655	10.3945	10.728	14.9446	14.414	11.7958	13.5818	12.3823	13.2497	13.7706	14.1003	9.62934	9.45724	15.6654	26.7118	12.4282	10.2567	23.5136	14.1846	16.9536	9.30397	8.9742	21.8858	16.255	9.53957	8.75991	11.7175	9.38726	9.62001	12.4549	6.7375	8.36665	15.2156	17.9983	6.58416	5.71277	9.26306	8.78946	23.7772	8.37918
9.12241	7.4337	5.85304	9.27754	9.99212	6.94945	5.91881	8.06745	10.5895	6.27985	24.1128	14.3376	15.311	19.4527	19.5251	15.9812	16.7823	17.7015	18.7431	18.6328	18.6217	14.2627	14.7803	21.2316	28.1102	18.7859	15.4567	27.6653	19.3967	23.2426	7.70906	9.59809	21.1838	17.7772	9.95196	6.28891	8.79081	9.99369	7.91365	16.2892	7.47456	6.51634	16.7673	17.6577	6.04551	6.84726	7.86094	6.16804	22.484	8.23692
10.6496	7.06798	5.68881	11.7763	6.18405	6.50547	7.12339	8.20694	10.7131	6.61279	22.902	13.166	13.6014	17.2983	17.2745	14.6431	15.083	15.8059	16.9951	16.9855	17.5354	14.6413	13.327	19.1536	24.061	16.3713	15.3539	24.7429	17.2445	21.3763	8.16977	7.78183	14.5587	14.9855	8.50994	6.85998	10.2023	7.5444	8.33427	11.1564	6.43001	7.17735	13.561	12.7986	6.54816	5.38527	7.93858	7.61784	18.6503	7.70104
8.08976	7.79749	6.66864	7.83876	7.21041	7.23706	5.98727	10.2477	7.83495	6.2178	19.4097	12.2452	10.5976	14.1218	14.6271	13.1463	13.5052	12.3154	14.0384	14.1715	14.9146	13.7434	14.0552	16.1756	19.5439	15.4492	13.9402	20.6826	15.0146	18.1592	6.70508	7.33361	10.5472	10.0519	6.35125	6.26112	7.93085	5.88253	6.3302	11.4344	5.81022	4.74133	9.49594	8.45594	6.02134	4.07081	5.22908	4.7325	12.6091	4.58233
8.83111	7.42506	7.37904	6.57271	7.64948	7.42098	5.86203	11.1947	6.14848	7.31742	15.4416	12.1347	10.0108	11.3875	11.2572	11.9902	12.1402	10.9425	11.7458	12.1107	12.7207	13.0261	11.5045	11.13	11.1874	12.3943	13.0116	14.8523	11.1969	13.4722	6.45749	7.21759	5.9834	6.14736	5.94003	5.9945	9.11493	6.38315	5.83254	9.73966	6.05424	5.4229	5.73738	4.6569	6.05448	4.69209	5.42467	5.55272	7.06626	5.03123
20.0594	11.5992	13.1652	13.457	11.4934	12.0687	13.6022	11.5854	14.0387	15.1265	14.5773	11.1517	13.2875	12.4196	10.4685	11.4617	11.9888	11.6163	12.0897	12.1958	14.1218	13.8654	12.5566	13.6672	13.3611	12.7268	13.5079	13.7069	12.7781	12.3368	13.7684	14.6172	15.508	16.4341	13.069	18.5712	23.0608	16.8383	17.4578	12.4559	15.2512	16.4006	18.1744	16.4292	15.6411	15.3061	17.1894	19.6283	17.697	17.4509
20.3023	16.4726	17.8108	16.5668	17.3355	15.8797	17.2998	15.5299	16.5885	16.9485	17.5566	13.8417	12.7062	12.3533	12.826	15.3362	11.8722	13.39	13.6011	14.0469	13.4076	14.4034	13.4615	14.0656	19.7353	14.8276	14.0447	15.0649	14.5329	15.1367	17.197	19.5502	21.0895	19.9584	18.0921	19.3311	22.1619	20.4417	20.6612	19.7546	16.6616	18.3934	22.1354	21.2627	15.8639	16.8491	19.1318	21.1709	19.9496	20.1798
19.4272	11.6058	13.7989	13.1371	10.859	12.8279	13.4721	11.78	14.5745	14.8091	13.7036	9.93362	11.2381	10.6623	9.61275	10.2751	9.77557	10.876	11.0048	10.6755	12.9628	13.823	11.9303	12.9359	13.7684	11.7543	12.476	13.397	12.0347	12.4403	14.0256	20.1067	18.662	18.0387	15.4287	19.8328	24.5795	18.2006	18.876	16.279	15.402	15.632	19.1878	17.8887	15.4651	14.5497	16.5354	19.5353	18.3981	15.664
20.5199	14.8733	15.9545	15.91	15.0857	14.7285	16.4454	13.7915	16.093	16.6132	13.9842	10.9177	12.6969	11.6496	10.5208	12.3547	11.2707	11.6903	11.7066	12.429	11.8905	11.4149	11.7376	12.0685	15.0936	10.5424	10.9285	12.357	12.265	12.2674	17.5215	19.7051	19.694	21.0343	18.6859	22.0375	25.2268	21.2928	21.8271	16.2884	18.1186	19.8351	22.2474	20.7165	17.6163	18.2093	20.3991	22.1575	20.9758	20.9115
20.949	12.8108	16.2314	14.2762	12.5626	13.8067	15.5764	14.2166	15.0826	16.8179	12.2542	10.5152	11.0442	10.2738	9.10654	11.3211	9.66095	10.3079	10.0251	10.0594	12.5523	13.9875	11.5739	11.8002	14.0229	12.1471	12.6231	11.0526	11.7176	10.8902	13.0383	19.6648	16.3358	15.6576	13.6176	20.0551	25.0581	17.6309	18.435	15.854	15.4144	15.204	18.5632	17.3306	15.8642	15.5907	16.2485	20.9149	16.0321	15.6024
18.6019	14.1353	15.8946	14.6438	14.561	14.7415	16.4367	13.1136	14.9172	15.8689	14.1993	12.078	12.7241	11.4879	11.6301	13.4175	11.4772	12.7374	12.4667	12.7304	11.6748	11.9625	12.195	12.2273	15.3254	11.8675	11.8903	12.6795	12.3677	12.9938	17.0384	18.2583	18.6139	19.476	17.7419	20.2145	22.5543	19.9851	20.9309	15.8669	17.9346	19.4611	22.0385	20.368	18.044	18.5529	20.4013	21.728	20.8475	20.7076
21.3025	14.5449	15.5365	15.8697	13.5278	13.788	15.2586	14.2819	15.7197	15.7864	12.2942	10.0997	11.5725	11.7358	9.31963	11.179	12.0921	9.55271	9.8567	10.6528	12.843	12.6725	11.584	12.0964	18.3187	11.8729	12.0309	14.6523	11.6329	11.8284	12.4149	17.9251	16.1524	13.7718	13.0747	17.5161	21.8816	16.5155	16.6982	16.1535	12.204	13.0179	16.5123	16.3584	12.195	11.7034	13.6027	17.8443	14.3095	13.7236
28.1027	19.513	24.1126	21.1494	19.2134	21.6091	22.7098	21.5645	22.368	25.3651	19.6396	17.968	19.1963	17.883	17.5684	18.717	17.0242	18.595	19.0043	18.3857	22.0999	23.6772	21.214	21.5953	19.981	20.8536	21.3983	18.3255	20.3764	19.7873	18.2283	20.4838	19.0878	19.3054	16.6886	24.804	29.6199	21.795	23.1686	17.1902	22.8593	21.7961	22.378	21.9293	23.4005	23.6779	21.6212	26.81	20.1589	20.8228
16.336	9.92849	12.1895	11.1491	9.28362	11.117	12.351	9.4567	11.2614	11.5431	7.51596	5.52784	5.91315	5.70637	4.27223	5.5566	4.86658	5.21488	5.27795	6.07454	9.43974	7.88125	6.52155	7.6407	11.2921	7.05095	6.94178	7.31918	7.57765	6.69245	13.8364	19.2749	14.3677	15.5233	14.9582	17.7294	21.6833	16.1472	16.5668	13.3733	12.8451	14.6779	15.879	15.0047	12.9213	12.0885	15.2476	18.4961	14.9125	14.1775
23.4491	14.3247	18.4284	16.214	13.2656	15.5572	17.1277	15.4735	16.7179	19.6502	14.824	13.9109	14.6938	13.9618	12.4844	13.9455	13.2458	14.3226	13.4655	14.2975	16.6711	17.5234	15.3756	15.6508	14.9797	15.497	16.7073	13.7951	14.8314	14.8785	16.7394	16.3595	15.4404	16.8382	14.6769	21.0618	26.49	18.7559	20.2497	14.1327	18.148	18.3051	19.403	18.3102	18.9325	19.5439	18.2787	23.2772	18.0121	18.2942
11.2868	10.1709	11.8602	6.67383	10.994	8.96104	9.29816	14.2553	6.58261	11.4922	16.4686	15.0957	11.9084	12.9392	13.3033	14.6519	14.4496	12.9636	14.3306	14.411	16.1376	19.5809	19.5536	15.1637	9.84276	19.0955	18.8227	13.7618	14.7368	15.5449	9.29844	11.1844	6.32693	7.04902	8.50676	11.2101	14.0091	8.87263	8.63536	10.1304	8.76688	7.40877	8.87265	5.03972	9.60009	8.57567	5.84651	7.963	6.93248	6.5717
9.60365	7.44099	8.67755	4.71401	7.95635	5.87494	5.91022	9.20376	5.38062	8.85117	14.6383	11.7782	9.85609	10.8099	10.7029	11.1773	12.058	10.6107	11.5973	12.1642	15.1952	16.641	15.5583	13.7462	9.68699	15.9957	16.4196	13.6399	12.5959	14.1824	7.03699	9.43365	6.21634	6.69317	6.92068	7.51528	12.0667	6.37335	6.32878	9.38819	5.52605	4.4848	6.62416	4.47099	6.44845	5.64839	4.42385	5.28938	5.88203	4.12609
9.87593	9.34539	9.1954	8.22809	9.45127	7.36667	8.43353	8.84469	7.11014	7.50696	14.353	11.029	8.40876	8.84267	9.7323	10.4524	8.9857	9.52906	10.8971	10.2867	9.96087	11.4513	11.5899	10.3227	11.1249	13.1813	11.2189	12.2347	11.4997	11.8335	8.82258	10.5091	11.5306	11.0147	9.29306	10.7704	12.243	11.087	10.7019	11.4097	6.63267	9.83742	11.9213	10.9285	6.25194	9.09404	9.93972	11.3621	11.2902	10.7123
4.76744	8.59201	8.17979	3.59823	9.60298	6.2101	5.07282	9.7292	4.20368	5.70375	17.4554	12.8464	10.4072	11.8468	12.611	10.8809	11.8812	12.6409	13.6787	12.996	13.9138	15.1245	15.3301	15.5513	12.298	17.5635	15.0945	16.4299	14.438	16.1694	6.99277	9.3304	8.42876	8.61362	7.32275	5.67055	6.35915	7.24637	6.24776	10.978	6.11498	5.40091	8.48429	6.55077	6.19658	5.43697	4.94483	4.63489	8.41927	4.8601
6.4248	5.57568	6.07052	4.87415	6.3279	3.28217	3.93186	6.52626	4.86768	4.62435	13.5105	8.4705	6.92893	7.57086	8.37038	8.7726	8.10197	8.15153	9.63038	8.80672	10.4316	11.4465	11.6139	10.564	8.33347	12.0916	11.2063	12.0983	10.3244	11.398	6.23202	9.35277	8.98236	8.93037	7.27907	7.20647	10.1923	7.14802	6.56007	9.82346	3.78941	6.39173	8.55585	6.81871	3.55367	5.18672	5.74545	6.44117	8.08789	5.96274
6.3174	8.73374	8.09238	4.61809	10.1132	6.58029	5.32787	8.30845	4.58282	6.41299	16.6284	8.9772	8.95399	10.6609	10.9936	10.6869	10.0759	9.40376	11.0947	10.6632	12.6235	12.2286	12.4524	14.7262	16.4906	15.2084	12.5254	18.8206	13.5602	15.6827	6.65878	10.3946	11.4873	9.52436	8.21284	5.48507	6.77938	7.67621	5.4183	13.0752	6.16232	4.73853	8.95545	7.35681	5.7024	6.50986	4.8196	4.2442	9.58124	5.14477
8.83466	7.51167	6.62784	6.52559	7.87189	5.7722	5.98996	7.44471	4.98888	5.97105	11.6326	8.68088	7.4628	8.76145	7.90888	8.63866	9.1676	7.67126	9.42327	8.90152	9.98882	10.3992	10.7666	9.85536	9.16361	11.0443	10.4298	12.1026	9.33465	9.9203	5.34521	6.69949	7.2922	7.38227	5.59218	7.53401	12.0705	7.33818	8.30086	8.92964	4.90917	7.6664	8.28736	6.99709	4.70792	6.88309	7.52806	8.65977	8.28491	8.05827
9.92276	6.88343	5.86906	7.10272	6.7362	5.76927	5.52735	5.52854	5.36498	5.61518	10.9969	7.13134	6.8035	7.99239	6.73892	8.20902	8.9754	6.77594	8.05268	7.80822	9.72498	10.2055	9.79841	9.29882	10.1032	9.93769	9.50429	13.617	8.39837	9.48105	4.51485	7.66437	7.48285	6.59177	5.21457	6.49374	10.8463	6.37905	6.05201	9.42187	4.8187	5.52693	7.40827	7.00699	4.25928	6.87222	6.22554	8.09963	8.27458	6.95059
5.1634	7.37854	7.00591	3.99415	8.06781	5.35346	5.05509	7.52682	3.49159	4.83572	14.4146	9.17109	8.88278	9.43319	9.28447	8.66321	9.29292	8.75073	10.5567	10.4761	11.2941	11.0117	10.4337	11.6784	10.9445	13.0658	10.8956	14.1897	11.2471	12.5397	6.18758	10.8295	8.72628	8.87228	7.2823	5.31599	7.05308	7.29218	6.43056	11.8907	5.09085	6.46765	7.3696	6.24788	5.12334	6.40273	6.24303	6.86138	8.58707	6.67034
12.1371	9.29942	12.1871	7.19828	9.85547	8.54994	8.87056	12.8247	6.72014	11.1816	13.9127	14.9264	12.0789	12.2433	12.0534	14.5586	14.4517	12.4777	14.0529	13.9073	16.0616	20.138	18.7226	13.7161	8.93401	18.0166	19.5052	10.5449	13.3739	13.0861	7.65537	10.7974	5.24048	6.36114	7.30411	10.3355	14.9987	8.10051	8.56598	10.8891	8.82282	9.09381	6.75843	5.67991	10.1843	10.4103	7.72706	10.4529	5.29692	8.45561
16.421	11.6651	14.5246	12.259	11.4237	10.1756	13.2391	13.2288	10.7545	14.4398	9.42898	11.9311	10.0764	9.30621	9.36218	11.8516	11.3762	9.69653	10.4069	10.6685	12.2416	15.0214	14.1642	9.43319	10.7126	12.2953	14.5071	7.63905	9.82186	8.50665	14.5747	13.2597	11.403	11.9148	13.2034	17.5821	22.3042	15.3764	15.845	14.3068	11.7839	15.1065	13.4433	12.2738	13.029	12.8763	14.214	17.183	10.0538	14.5644
19.738	13.8259	12.692	16.5103	11.6946	11.9079	13.959	10.8405	13.5241	14.7355	7.99926	7.09761	10.271	11.4786	9.18098	7.78078	12.1759	9.1386	8.54151	9.18649	11.6395	8.05939	6.55179	10.5627	20.6098	6.39451	7.91085	11.7812	8.17976	7.76677	9.58522	17.126	10.9462	9.34621	11.8842	15.327	19.1327	13.2393	12.5442	12.3665	10.0606	11.0581	10.663	12.6229	9.91227	10.6157	11.3784	14.871	9.75573	11.7346
11.9349	7.75703	8.05479	7.9353	7.99949	7.26229	7.47203	7.16455	6.72155	9.46014	9.23884	6.32189	7.38704	8.34584	6.83561	6.47251	9.13276	7.45614	7.03082	7.40701	9.02523	8.02639	7.97578	8.13242	11.1677	7.49372	7.58351	10.2389	7.25263	8.12125	6.9502	8.63059	7.59029	7.66915	7.1604	9.1529	14.6014	7.68224	8.08264	7.28207	6.00471	8.92344	9.22159	8.32255	6.35735	6.90418	8.67938	8.98372	8.97874	8.44066
15.4553	10.0264	12.2527	11.0999	10.2734	8.1526	11.2976	11.1221	9.19082	12.35	10.7859	9.61902	7.76735	8.13481	7.70908	10.061	8.51798	7.51111	8.21568	9.01965	10.0811	11.6234	11.2652	8.93205	10.4309	10.576	11.0104	9.49407	8.81744	8.78756	11.9242	11.4955	12.023	11.8903	11.4355	15.6287	21.1317	13.6018	13.3596	12.2816	9.31101	12.3203	13.2149	11.7818	9.6022	9.98091	11.5101	14.7216	10.1187	11.9419
17.5428	13.3377	12.2145	14.8911	11.5861	11.0688	13.157	11.2407	11.9359	12.887	7.68536	7.65861	8.68824	9.65999	8.08036	8.36934	11.0169	8.23305	7.91055	8.28862	10.7119	8.7096	7.90183	8.56463	16.1649	7.17241	8.26125	8.9469	7.46025	7.73274	9.44803	12.761	10.6847	8.86643	10.9647	13.6399	17.5882	12.6506	12.4539	11.7952	7.90585	10.3716	9.93538	11.1748	7.88663	8.75331	10.7377	13.9391	8.75818	11.5558
16.6929	14.1203	12.4638	14.8122	12.5967	11.5005	12.8148	10.7009	11.4358	11.9918	9.62906	5.36541	6.24658	7.42303	5.89933	7.53566	7.54728	6.48682	6.47358	6.16937	6.79861	5.65635	5.20473	8.16549	19.4135	6.76941	5.40124	14.8039	6.90136	7.98366	11.3175	14.9858	16.7157	13.1338	13.7832	13.3311	14.8452	15.2114	13.6943	15.4366	7.87966	10.6399	14.6513	15.6541	7.64901	9.90026	12.4637	14.2666	12.8697	13.2636
14.9482	8.87812	10.1983	10.8792	8.48025	6.9854	10.3125	8.83243	8.39536	10.185	8.12366	6.83176	6.07782	5.65399	5.58144	8.32394	6.98513	5.4894	6.05855	6.37382	7.66729	8.51505	8.48582	6.02106	11.0978	7.26965	8.41814	8.52488	6.70322	6.51347	11.6754	13.0069	12.7993	12.189	12.1542	14.9964	20.6695	13.7554	13.4983	13.6935	7.33479	11.272	13.2153	11.9504	7.73505	8.91519	11.0497	14.0873	10.1017	11.8242
18.6926	14.4553	12.8623	15.8318	12.8023	11.0722	13.4382	10.5916	12.2441	13.0321	7.99475	5.69545	8.15846	8.62509	6.88253	6.10179	8.78839	7.22248	6.92377	6.92889	8.33811	5.67874	5.0403	8.33422	19.3944	5.54847	5.36105	12.656	5.72829	7.52863	11.0808	15.7523	14.7263	12.3292	13.0822	14.6221	18.1015	15.3072	13.8008	15.1234	9.75737	10.4591	13.9429	15.4692	9.21652	10.1163	13.1214	15.4171	12.1413	13.2698
15.6659	12.6022	10.7115	12.8042	10.7462	9.19105	11.5828	9.31311	10.1184	10.8289	7.3647	4.28144	4.86461	5.52835	4.13997	5.75461	5.87832	3.96486	4.68013	4.65883	6.07064	5.18521	4.92672	5.53129	14.5808	5.60035	5.44249	9.72057	5.86661	5.95312	11.7539	16.112	14.3799	13.404	14.0267	13.7753	16.5797	14.1413	13.1289	14.7894	5.9692	10.4831	13.1462	13.4444	6.20855	7.41959	11.8092	13.8087	11.3835	11.9149
16.6334	10.134	13.5757	12.4974	9.66421	9.10644	12.2009	11.9426	10.3098	13.0511	7.99814	11.5081	8.22066	8.17351	7.76977	11.5064	9.65824	8.00151	8.59225	8.7634	11.2826	13.6486	12.8289	8.71134	10.6162	11.5539	13.6591	5.82542	9.31787	8.02079	16.414	17.3703	13.373	13.8284	14.8006	19.8661	24.5856	15.8256	17.1619	17.2801	12.0929	15.6547	14.7706	13.7112	12.9806	13.4788	15.0272	18.6569	10.2698	14.1009
19.2578	12.9855	13.1915	14.8926	11.8584	12.4869	14.1412	11.892	13.8123	14.8973	7.29555	7.57907	9.65105	9.27457	7.37332	8.69829	9.65415	8.186	7.88119	7.86196	9.52708	9.12645	7.89227	8.54643	15.7125	7.5649	8.76154	8.75622	7.85136	6.90176	12.7423	16.3044	13.5785	12.611	13.5009	17.5926	21.2636	16.0645	16.0586	12.6469	12.4369	13.898	14.3163	14.7416	12.9282	14.245	14.5624	17.9273	13.0811	14.7912
19.3646	12.4259	14.5623	14.9659	11.0452	11.4824	14.5297	11.5245	13.4976	14.9888	6.86033	8.55759	9.14324	7.6432	7.0983	9.63732	8.4629	7.85946	7.53969	8.12498	8.48238	9.59446	8.84278	6.95296	13.3357	7.75121	9.23128	6.83862	7.03197	6.54636	15.8906	16.863	15.4867	15.8996	16.3641	20.8335	24.8209	18.4382	19.0725	14.5668	14.0909	16.8888	16.8639	16.3452	14.3732	15.2055	16.9066	20.697	14.1748	17.796
17.8458	10.1521	12.775	12.3136	9.56398	10.4	12.8602	10.2473	11.3544	14.238	6.03559	9.42894	8.28745	6.83352	6.65864	8.79247	7.25429	7.96172	7.17227	7.0581	7.45417	10.3774	9.58988	5.8842	8.87315	8.09459	9.62647	5.14088	5.98497	5.66951	15.612	13.9904	12.9068	14.664	14.3116	19.0724	23.0047	16.3149	17.3683	11.9648	13.8386	17.2274	15.6326	14.539	14.4286	15.76	16.999	19.7423	13.7991	17.5536
18.5092	12.0976	13.4898	14.6236	11.8135	12.8064	14.7505	12.0612	13.366	14.9604	7.33448	8.91642	10.1432	9.8782	8.03421	9.90063	10.5636	8.98174	8.29793	8.45812	9.64991	10.1683	9.44761	8.47289	13.5311	8.85163	9.40243	9.01359	8.40925	7.3874	14.7945	15.8485	13.7095	14.9344	14.3242	18.6947	23.022	16.4363	17.12	13.1582	14.439	16.4345	15.7467	15.1055	14.6078	15.6881	16.9456	19.537	15.3435	16.805
16.8858	10.7265	11.2972	12.8026	9.85401	10.2135	12.9123	10.1596	11.3223	12.8483	5.5166	7.09464	7.68818	7.12289	5.72766	8.15011	8.26557	6.13028	5.87998	6.71493	6.84249	8.21115	7.51817	5.07752	12.403	6.4108	7.71152	6.52413	5.58593	5.04268	12.591	13.9116	11.9389	11.7887	12.7007	16.3299	20.4865	14.3884	14.6081	11.1784	10.6364	13.5429	12.7725	12.6022	11.0519	12.5289	13.9189	16.2411	11.3301	14.0459
20.0326	13.3712	14.6438	16.0932	12.5019	12.8212	15.422	11.6326	12.9564	14.9635	6.60714	7.67398	8.74603	7.94373	6.6979	9.42388	9.66734	7.21091	7.19164	7.1739	7.92614	8.41977	7.82677	6.4166	15.4019	6.88365	8.04597	7.56603	7.04824	6.04654	15.3768	17.7998	15.2806	15.0689	15.9155	20.5927	24.1007	17.8048	18.0662	17.2073	13.8452	16.0752	15.7887	16.0585	14.2423	15.0895	16.7746	19.7517	14.3723	16.5834
20.9595	14.1747	15.9544	16.3706	13.311	12.9278	16.2815	13.6988	15.6213	16.6242	8.46927	9.74566	10.2584	9.2357	8.24913	10.3085	9.82955	9.33986	9.58855	9.19771	10.4914	11.2528	9.2738	9.0926	14.4702	8.76635	9.7529	7.29661	8.51009	7.49582	14.9064	17.2241	15.863	15.7908	15.4098	20.4651	24.1611	18.7898	18.9663	13.9779	14.0004	16.6893	17.5497	17.3015	14.0322	14.2672	17.4332	20.665	14.3519	18.4124
17.2957	10.9032	12.0981	13.1781	9.5039	9.78228	13.1322	9.66177	12.2746	12.9295	6.49841	7.26987	7.48906	6.65242	5.71611	7.54654	7.1129	6.37718	6.272	6.71993	7.93144	8.93739	7.51539	6.33117	12.6835	7.18309	8.28891	6.11603	6.41087	6.21327	13.9178	17.092	13.2088	13.6706	14.5161	17.972	21.1946	16.0304	16.8689	11.1056	11.7201	14.5563	14.679	14.5072	11.934	12.8056	14.4212	17.9713	12.3206	15.4878
19.8195	12.7954	14.7177	15.1495	11.5094	12.3046	14.6671	11.6262	14.3323	14.8804	7.5295	8.30968	9.3714	8.02068	7.38226	9.17679	8.86557	8.23057	8.10666	8.08554	8.90386	9.48639	8.60742	7.92727	14.161	7.82933	9.02202	7.40074	7.8064	6.97615	15.4082	16.8137	15.6541	15.8209	15.4702	20.2953	24.0686	18.2844	18.7648	13.545	14.5973	16.7113	17.1278	16.7788	14.8339	15.7963	16.9104	20.5739	14.7258	17.0869
17.0875	11.5488	12.5155	13.6452	10.4527	9.73217	13.2369	11.2393	11.927	13.4897	7.9173	9.1397	8.00546	7.15481	7.41593	8.89913	7.99292	7.75623	7.79012	7.52926	8.57433	10.2735	9.52811	7.09725	11.8194	8.25842	9.61301	6.26711	7.08709	7.13626	13.6433	13.9026	13.1569	13.4058	13.3903	16.9245	20.9987	15.7769	16.2191	10.8931	10.9315	15.1103	14.3861	14.0397	11.0825	12.1514	14.6775	17.3675	11.9635	15.8824
10.3996	4.95988	4.96916	6.89015	4.88235	6.36842	6.73399	3.95168	7.50745	7.36274	11.1267	4.43441	5.53935	4.97377	5.10564	4.62435	4.35132	5.94079	5.61387	5.07159	6.82963	6.15422	5.90031	8.09316	12.7256	7.62075	5.63388	12.7971	7.04578	9.4653	9.98767	11.64	13.1816	14.4368	9.78083	12.7406	15.0429	11.0229	11.6003	8.19769	8.95331	10.9489	13.8767	11.9003	8.80017	9.43428	11.4951	12.4697	16.3848	11.0512
10.1015	3.76934	3.7125	5.36606	4.09534	5.32429	5.47348	4.81837	6.12391	6.22419	11.9161	8.49373	7.15268	7.31776	6.26942	8.18008	8.02621	7.79934	8.21279	8.2948	9.96357	11.202	9.86353	8.19985	7.77719	10.9652	10.322	11.417	7.90919	9.61472	7.50909	8.64655	8.78021	10.0541	6.62447	9.81753	13.7677	8.38723	9.67551	5.07253	7.20257	8.46961	11.2034	9.63737	7.34811	7.73242	9.71227	10.8392	11.759	9.42876
9.13481	3.85752	3.30451	5.20248	3.8183	4.98865	5.4746	3.26582	6.12857	5.46228	10.9565	5.33902	5.1485	4.99694	4.42017	4.42877	4.21736	5.61922	5.46001	5.02263	6.76053	7.36331	6.15861	7.35478	10.1421	8.25699	6.66438	11.6835	6.17321	9.33669	9.58272	10.2878	11.4328	13.4675	9.00468	10.9636	13.2998	10.0579	9.9273	7.09269	7.92475	9.86694	12.3805	10.4107	7.55671	8.37775	10.742	11.1372	15.033	9.84699
11.1287	7.1696	6.95206	7.6733	7.04307	8.3559	8.13975	5.56683	8.50037	7.76813	11.8205	4.02298	6.88283	6.27928	6.9907	5.47022	3.74464	7.85836	7.56222	6.80329	5.7816	5.32396	6.04468	10.4253	14.6073	9.30747	4.81029	14.7512	9.43214	10.406	10.8088	13.0047	16.24	17.3476	11.3798	13.8371	15.9357	13.8803	13.6367	12.0145	11.7825	12.612	17.5828	15.5287	11.1166	12.994	14.0173	15.2073	19.6495	13.2828
7.92866	5.17529	5.70963	5.45038	5.05365	6.81424	6.35638	4.78165	6.44475	5.36948	11.779	7.94466	6.2583	6.52443	6.6303	5.44745	5.58419	7.7978	8.80361	7.11415	8.08229	10.267	9.52739	9.27527	8.7205	12.281	9.46756	11.2551	9.09005	10.7621	10.1399	11.5517	12.7894	14.977	9.90569	12.5486	13.587	12.1573	12.8454	8.95881	10.7137	11.814	14.6272	12.7977	10.2475	11.7376	12.8252	12.9374	16.1516	11.6288
9.71636	4.06605	4.21878	5.6848	4.21683	6.07723	6.02772	4.23127	6.33066	5.73401	10.3034	6.04043	5.43307	5.28551	4.52244	5.48175	4.86138	6.34923	6.58189	5.59603	7.7095	8.48036	7.82636	7.98476	7.35104	9.17459	7.88485	10.2904	6.83223	8.94637	9.05757	10.6001	11.6714	13.4938	8.91683	12.5047	15.1218	10.5079	12.26	8.77648	9.17535	10.6469	13.6884	11.7652	8.957	10.2492	11.6083	12.3764	14.8055	11.2985
9.08921	4.12586	4.0529	5.43645	4.28446	5.93413	5.60054	3.6314	6.13889	5.19729	10.9532	6.07531	5.7777	5.49222	5.26608	5.39594	4.39772	6.72014	6.44392	5.51049	6.66036	8.05864	7.67929	7.99071	9.69548	9.85361	7.44332	11.8762	6.39442	9.85126	9.74125	10.3287	12.2082	13.8282	9.08029	11.6494	13.8891	10.4638	10.8983	9.03699	9.10443	10.7659	13.7294	11.9507	8.84323	9.96892	11.7213	11.9583	15.6602	10.7585
7.78733	4.79864	4.36907	5.64497	5.4836	4.76652	4.81893	2.1681	5.52689	4.8781	15.0467	5.04289	6.91713	9.17112	9.14674	6.36127	4.29265	8.69255	8.97542	9.00126	7.12382	4.90987	5.60696	12.3249	20.3564	10.5888	5.08517	18.453	11.1288	13.4379	10.8951	10.6536	16.3765	17.5576	10.8481	10.7585	12.8425	12.2909	10.7749	12.0777	9.61928	11.1504	16.581	14.8108	8.85947	10.188	12.0882	11.5603	20.6446	11.8373
8.64571	4.34362	4.30876	5.60092	5.1652	5.09872	5.77752	2.99878	5.59291	5.26687	12.4188	3.99255	4.94883	6.27894	6.69467	5.07194	2.92981	6.75848	6.6311	6.31574	5.07518	4.71746	5.28892	9.58501	15.624	8.69951	4.56422	15.0307	8.47975	10.8789	9.50248	9.90897	14.3241	15.9146	9.07522	10.8292	13.0682	11.3271	10.1436	10.1077	8.72635	10.1146	15.0423	13.0674	7.76704	9.40535	11.1029	11.6591	18.4356	10.919
8.28673	6.68251	5.98	5.41319	7.21041	7.01866	6.12447	5.31142	7.05269	6.21397	16.9063	7.96346	8.93854	10.3047	10.4188	6.62461	6.40111	10.5682	10.6039	10.4932	10.4261	8.76463	7.36971	14.2186	17.8603	13.5046	8.57027	18.3857	12.7075	15.7011	10.1476	11.9888	14.9194	16.3383	10.2155	9.56754	10.7212	11.4162	10.5628	10.2024	9.63452	9.79684	15.9366	13.7276	8.99613	10.3626	11.0699	12.5212	18.6587	10.3513
11.2232	6.54883	7.74478	6.6782	6.51953	7.56241	7.90012	8.45669	6.22031	8.57233	8.56024	7.64372	8.44865	9.4837	7.1177	8.3554	9.46011	8.41221	9.20528	8.70785	11.6614	11.42	9.87272	10.8375	8.43747	10.339	10.2772	8.12339	9.58511	8.46681	6.9562	12.4078	5.8201	7.61722	7.34208	9.83459	14.0815	7.62741	8.41332	7.88207	7.78807	7.92435	7.32114	6.80118	8.35134	9.14035	8.92099	11.3593	7.87573	7.70674
9.02123	4.67756	4.12079	4.65081	4.92755	3.95324	4.66904	5.54183	5.57014	5.3629	11.7937	6.17419	6.34786	7.24808	6.01813	6.40224	7.29862	6.86881	7.86268	7.15431	9.65603	9.12605	7.60078	9.08315	8.23692	8.50495	8.20868	12.921	8.30229	9.13812	3.96757	8.91275	6.67694	7.34084	4.60902	6.31979	10.3784	5.15632	6.01425	6.32206	4.20586	4.39183	7.12393	5.31375	4.02411	5.68891	5.3248	7.32756	8.39589	4.66247
7.93867	5.08837	5.06931	4.43514	5.7484	4.87361	4.59531	5.59335	5.35811	4.60718	13.3885	5.93956	6.923	7.81755	6.47647	6.18201	7.07637	7.55346	8.37454	7.45547	10.4139	8.94589	7.51309	10.9397	12.1143	9.90157	8.41433	15.3844	9.65916	11.4626	4.89095	10.2949	8.84768	8.57397	6.07683	5.87783	8.79049	6.16008	5.27817	8.4148	5.40997	4.86801	7.76736	6.2752	4.75356	6.7113	5.91291	6.87812	10.2977	5.04878
11.3755	6.12788	7.245	6.57793	4.96012	6.83751	6.59237	8.70137	6.76535	7.82215	8.75371	7.01243	6.99931	7.62554	6.85338	7.19519	7.77168	7.66926	8.0483	7.39903	10.7658	10.3139	9.96928	9.07409	7.81512	10.4756	9.70346	11.5259	9.45259	8.36675	3.67906	8.836	4.80386	4.68458	4.15053	7.48423	11.8691	4.85214	5.67985	6.80713	5.26645	5.4978	5.81168	5.18758	5.11735	6.32047	5.91588	8.30735	5.71523	5.64114
7.97585	4.81645	4.30372	4.50249	5.17658	4.62084	4.2106	6.73608	5.28655	5.07832	13.1506	6.81752	7.35234	8.26571	6.78503	7.09897	8.46677	7.95792	8.42855	7.89279	10.2327	9.31936	9.09097	9.77944	10.4758	9.81187	9.16577	14.9381	8.83942	11.1991	2.78533	6.92774	5.76708	5.89025	3.02005	4.70985	8.11582	3.81607	4.71905	5.25294	3.56496	3.80194	6.35364	4.94697	3.19192	4.50707	4.35038	6.02774	7.93024	4.27394
7.42734	4.23024	4.13446	4.14235	4.80643	4.22607	4.69346	4.59101	5.50826	4.56028	14.8096	6.26363	5.94141	6.76649	7.61158	5.15452	6.14367	7.95464	8.95144	7.59015	8.80553	8.10502	7.2395	11.9417	12.8667	10.6036	7.44261	15.2339	10.5223	12.6392	6.85606	8.12198	11.2938	12.8015	6.48992	7.85023	10.2204	8.17427	8.01069	6.58918	6.54439	7.90067	11.7848	8.78008	6.05685	7.39861	8.56204	9.86465	15.4237	7.73797
7.81556	5.40266	4.56478	4.45523	5.79499	4.58462	4.01887	6.73836	5.33411	4.87634	14.2454	6.58604	7.52606	8.41547	6.88216	6.93464	7.9321	7.86023	8.89546	7.87426	10.2209	9.48644	8.61216	12.062	12.3538	10.2387	8.47439	15.8828	10.6703	11.9714	2.86302	8.57257	7.65596	7.55952	4.12369	5.49355	8.91678	5.86263	5.41149	7.24388	4.75378	4.08038	8.04754	6.73677	4.33523	6.11961	5.42892	6.93223	9.75323	5.04449
8.29405	5.06859	4.48063	5.02615	5.6537	5.1502	4.84375	6.05131	5.65	5.04593	15.0128	6.89118	6.90565	7.59084	7.60902	7.42169	7.40143	8.4033	8.92366	7.7708	9.58278	9.19328	8.72323	12.2697	14.1062	11.3249	8.74181	17.1089	11.085	13.5589	3.70566	6.2813	8.97211	8.1494	3.44268	5.80838	8.16023	5.38905	5.81285	5.49227	5.4337	5.29507	9.15926	7.45859	4.68741	6.11165	6.20158	7.69834	11.7134	5.83676
9.03446	5.33269	4.91563	5.04098	5.54764	4.65333	4.25763	6.54539	5.39223	5.53619	12.4462	7.17065	7.84718	8.42891	7.05506	7.68706	8.47123	7.39964	8.2411	8.43791	10.3387	10.0932	8.99324	8.63722	10.9341	9.44886	9.151	14.2173	8.34001	9.81641	3.96213	9.52889	6.28294	5.54454	4.72172	5.5852	9.08284	4.26975	5.04381	6.65301	3.33622	3.32533	5.7504	4.85235	3.36932	4.39088	4.3784	5.7888	6.80319	3.8559
6.8716	5.43688	5.17304	4.67411	6.01666	5.17471	5.3516	6.11824	5.97035	5.02596	13.8461	7.85488	6.3352	7.17333	7.69942	6.37633	6.48388	8.23075	9.24698	7.96466	7.89338	7.52098	6.97572	10.5157	11.321	10.251	7.27764	13.0484	9.64126	11.8276	7.13121	8.32449	10.0082	11.6302	7.23829	9.33128	10.7256	8.24252	9.52738	5.70233	6.17184	8.56984	11.0654	9.05424	5.84382	7.56721	8.89025	9.98962	13.0039	8.71684
7.74135	4.88979	5.51288	3.63885	5.06494	3.53074	3.59477	6.85579	3.26154	5.25092	11.1482	8.81526	7.328	8.42673	8.51013	8.26814	9.62013	8.28309	9.54855	9.11831	10.2546	10.7388	11.2086	9.6912	5.97088	11.0437	10.6525	10.9203	9.44293	9.62345	3.0216	5.8668	3.7299	4.17288	3.44278	4.97746	10.7311	3.47677	4.16286	6.89099	2.25167	4.80354	4.38565	3.67252	2.7994	4.27598	4.45785	5.94965	5.17102	4.7594
4.58662	5.00754	4.68545	3.25172	5.54461	3.59014	3.18859	5.74058	3.35963	3.2284	12.6466	7.75611	6.93723	8.01832	7.98889	6.23461	8.25988	8.10724	9.24262	8.47802	9.50303	8.80733	9.40192	10.2606	9.08092	10.8886	9.35039	14.3384	9.42144	10.907	4.69641	6.36382	6.80955	6.6051	4.35582	4.90776	7.2699	4.92531	5.00937	9.2508	3.10455	5.51783	6.81844	5.85999	2.96049	4.87527	5.61441	6.41875	7.49014	5.52385
6.10116	6.3788	6.0824	3.51888	6.8297	4.89335	4.17001	7.59245	2.89125	4.56148	12.463	8.72156	7.70466	9.06221	8.96161	7.83098	9.45789	8.21047	9.67675	9.28983	10.6124	10.4991	11.3555	11.049	8.33214	12.1929	10.8406	13.5431	10.1734	11.2195	4.51723	8.066	5.69572	5.19881	4.73233	4.86294	8.41861	4.88273	4.03032	10.3787	3.95279	4.52437	4.80696	3.95859	4.12608	3.89202	3.74022	4.90685	5.00396	3.97542
4.61186	6.09643	5.54959	3.65236	7.42386	3.99354	3.57659	6.17333	3.52886	3.22877	17.2056	10.0749	8.3731	10.0907	11.6717	9.82497	9.1222	11.3457	12.7427	11.3768	10.9763	10.0419	11.4546	14.2097	14.0157	14.6315	10.93	17.7334	13.5222	15.4999	5.09874	6.16706	10.1003	9.88921	5.98227	5.48922	7.45473	7.21909	6.75762	9.31827	4.85195	7.17009	10.1536	9.03266	3.63189	6.78364	6.88361	6.6958	12.2122	7.65576
7.95005	4.20141	5.03019	4.29271	3.93867	3.43235	3.79241	6.28299	3.17006	5.28397	8.94926	7.24703	6.13601	7.69551	6.87599	7.66027	9.01336	6.86725	8.03422	7.78179	9.83794	9.61917	10.0752	8.72245	6.82366	9.68285	9.91762	10.3544	8.20263	8.01776	3.47726	6.6442	3.19512	3.53975	3.35814	6.43166	11.5259	3.24482	4.11955	7.09613	2.05371	4.85317	4.00562	3.32968	2.89622	4.12203	4.21072	6.85006	3.88886	4.58397
3.27265	5.82986	4.97618	2.84412	6.22954	3.71525	3.38929	6.26229	3.43636	3.59298	14.6404	8.64757	7.98311	8.90745	8.94609	6.30584	8.86118	9.37984	10.5054	9.53978	10.5576	9.66382	9.85443	11.5761	11.1626	11.9123	9.78484	15.3123	10.5403	12.6272	5.07982	7.41134	6.8021	7.57244	5.20513	4.61528	6.05493	5.37524	5.08096	7.99519	3.3691	6.27592	6.96766	5.77366	3.09337	4.74813	6.18481	5.9261	8.69095	5.98406
7.04813	5.11238	5.83435	4.76746	4.77231	4.34536	5.33558	6.3028	3.29659	5.09274	8.32508	6.62724	5.67905	7.14382	6.06223	6.79749	8.41375	5.87458	7.48186	7.45405	9.58822	8.61258	8.52432	8.19927	6.24394	8.0997	8.31565	8.76172	7.19139	6.81073	5.70229	8.11401	3.94153	5.45233	5.27898	7.67565	12.0832	5.5415	5.81068	6.9474	4.25507	6.69679	4.43044	4.04125	4.68656	5.51444	6.51912	7.83025	5.50806	6.22453
7.53707	4.31631	2.89958	4.67834	3.89283	2.67701	3.3353	3.70517	2.97571	4.37097	10.5929	5.51825	4.66919	6.68403	5.21738	5.38389	7.69553	4.98614	6.30872	6.33165	7.67448	6.89917	6.90993	7.17505	9.94427	7.16672	6.79624	13.3155	6.47823	7.62057	3.65139	5.4249	4.49089	5.00818	3.33249	5.43686	9.73145	4.15693	4.41475	6.77118	1.96426	4.29739	5.7747	4.73133	1.79481	3.00799	4.3069	5.77568	6.08838	4.41106
6.2615	4.56637	5.50677	2.94661	4.94228	3.34033	3.58603	5.95023	2.08702	4.25572	11.3509	8.52318	6.6768	7.7971	7.18526	8.06665	8.69288	7.75208	9.18572	8.69854	10.3554	10.6703	11.0475	9.56352	5.41243	11.4743	10.8555	10.7493	8.84867	9.52776	4.48632	8.22136	5.27186	6.01513	5.25373	6.66511	11.1679	4.84526	4.89032	9.16249	3.58412	4.80795	4.74654	4.21396	3.61841	4.81214	4.56964	6.01604	5.34702	4.67052
5.73819	4.65653	4.50619	2.72193	5.17107	2.96105	3.10851	6.08369	2.72596	3.26601	11.2216	7.75306	5.74144	6.88982	7.16108	7.0477	8.05386	6.91176	8.45671	7.82079	8.85301	9.29298	10.527	8.49821	5.62797	10.4048	9.16285	11.196	8.532	9.22266	3.68976	5.34075	4.97668	5.64652	3.70277	5.53924	10.4903	5.08561	4.93741	7.66109	2.52712	5.6819	6.50645	5.18167	2.16241	4.11317	5.29138	6.07526	6.42962	5.52557
20.2657	11.3061	13.8616	13.6331	10.7551	12.1816	13.7139	12.0345	13.507	15.875	10.5168	9.31865	10.8066	10.6155	9.25394	9.99015	10.6841	10.1903	10.3529	9.86746	11.3584	12.3652	9.82615	10.6032	11.1604	9.05169	10.207	9.74949	9.92833	9.38926	13.592	15.6103	13.1138	14.6276	13.4005	20.0031	24.5332	16.835	17.6903	10.853	15.1097	16.7602	16.5385	15.5786	15.3203	16.827	17.255	20.781	15.6157	17.4264
20.6175	11.1374	14.057	13.25	11.2102	11.7541	13.7689	12.6336	13.5892	16.5967	11.7269	11.1427	12.1776	11.2693	9.86811	11.1131	11.7803	11.753	12.0046	11.2792	12.5454	15.0745	11.9514	11.6121	10.9469	10.6772	12.5083	9.59481	9.96346	9.76863	12.3377	14.8594	11.0328	13.7123	12.673	18.4708	23.2349	14.6349	15.7681	8.32138	13.8416	15.5098	14.5085	13.5615	14.6866	16.7974	15.8784	19.8827	13.7947	16.5203
21.4371	12.2081	15.2335	14.7148	11.5702	13.0117	15.1182	12.7078	14.6649	17.5993	10.7702	10.3292	11.3753	10.6889	9.47321	10.3342	10.6357	10.8852	10.5725	10.1061	11.4649	13.4419	11.1607	11.0796	11.4642	9.93675	11.4982	9.14881	9.94885	9.23798	15.0058	17.32	13.913	15.7395	15.0011	21.149	25.2774	17.7304	18.6669	11.3904	16.4693	18.2279	16.8807	16.413	17.078	18.5769	17.9197	22.036	16.333	18.2047
19.4227	10.9743	13.4798	13.2285	9.97489	11.2111	13.1418	11.0817	12.737	14.8908	9.43909	8.09448	10.0098	9.71458	8.0511	8.65529	9.38551	9.08222	8.87904	8.88044	9.87058	9.92676	8.02371	9.5178	10.9242	7.29908	8.21985	9.30378	8.90588	8.17525	13.9507	17.4102	14.1407	15.9594	14.4871	19.9457	24.2894	16.1267	17.0176	11.9358	14.0874	15.9569	16.2451	15.3555	14.2069	15.1381	16.0807	19.7026	15.449	16.4849
18.9423	10.7832	15.6702	11.0439	10.7861	11.0539	12.2932	14.3097	11.4975	15.5584	12.4509	13.698	13.3207	13.1902	10.6945	14.1111	14.6899	13.9127	14.3153	12.5828	15.088	19.5156	16.7738	14.6028	9.48733	13.9445	17.3249	11.124	13.629	11.1316	9.72873	12.8894	8.24679	9.57618	9.34157	15.4928	22.4022	11.2359	12.928	10.3411	13.2142	13.4778	11.4184	9.97825	14.7459	16.7473	12.5148	16.6331	9.80182	12.9596
18.4184	9.18362	12.8568	11.0443	8.54612	10.0615	11.8351	11.2738	11.7978	14.2424	10.8165	9.91934	9.44556	9.96789	8.83968	9.75161	11.093	10.4625	11.5553	9.75692	12.075	15.1025	12.3743	12.0409	7.75699	10.6543	12.545	8.37156	10.7505	9.78979	11.7953	13.3207	10.0345	12.8964	11.2808	17.3627	23.0876	13.4296	14.6065	8.13238	12.1823	14.4663	13.0745	11.3783	13.5208	15.7058	14.437	18.0876	13.1886	14.2118
19.6793	11.639	13.1466	13.4113	10.6708	11.8744	14.4827	12.3482	14.3104	16.3938	12.5701	9.7146	12.8308	11.4597	10.8062	8.71135	11.2666	12.7271	12.8499	11.5781	13.2531	13.0474	10.268	13.3808	11.0709	10.5082	11.4943	9.60146	11.2719	11.1979	15.4402	18.0146	13.1194	16.8762	15.6288	18.9164	24.0948	16.2713	16.36	12.0551	14.7336	16.8263	15.3507	14.2486	15.0341	16.3778	17.4361	19.458	16.7901	15.8812
19.7598	12.5379	14.3268	14.3446	11.1593	12.9535	14.6331	13.0615	15.0776	16.8278	11.582	10.2368	12.3025	10.9256	10.6501	9.97188	11.1219	12.6209	12.708	11.4516	10.8434	12.1502	9.67816	11.4305	9.62518	10.2567	9.93647	10.0443	10.6315	9.16616	15.5939	17.5505	14.0147	17.3903	15.413	20.5616	26.0568	17.1062	17.9076	12.5285	15.2885	17.3772	16.7446	15.6671	15.9014	16.84	18.034	20.7006	17.6432	17.0727
22.2571	12.1624	18.1797	13.4136	12.416	13.9406	15.491	16.3553	14.0086	18.2738	15.3925	16.101	15.4249	14.6641	13.7949	16.7857	16.4461	15.8517	17.0002	15.811	16.5923	21.8343	19.7452	15.1464	9.74307	17.67	19.904	12.3811	14.5963	13.5725	14.4133	16.3061	11.1093	13.6617	12.8318	20.1626	26.1934	14.9559	16.3031	13.5863	17.1974	16.7891	14.8066	13.0572	18.2437	20.4734	16.6745	20.9785	13.6659	16.1931
16.3246	7.80091	10.3403	9.74541	7.58343	8.98866	10.8761	9.92017	10.6012	11.6737	11.0345	9.28168	8.70529	9.27221	8.73477	9.05537	10.2436	9.96812	11.098	9.8625	11.1273	12.607	10.7558	11.0708	7.02556	10.1547	10.666	9.06204	10.0697	9.25956	10.8482	12.7599	9.82323	12.2706	10.359	15.4533	21.1145	11.8308	12.7196	8.31279	10.6679	13.0684	11.7714	10.4231	11.2296	13.4203	13.5217	16.1375	12.9463	12.5398
3.14463	5.68672	4.98389	3.1252	6.87239	4.23052	2.98716	6.02582	2.84196	3.16654	18.9486	9.64627	9.43906	12.0151	12.805	9.11515	9.46026	12.1219	13.3779	12.4704	12.2619	11.6486	12.9319	16.1444	17.1468	17.6706	12.1831	20.1999	15.5388	17.9174	7.54119	8.1451	12.426	11.9453	7.54406	5.27139	6.73448	7.82715	6.21734	11.6711	6.41244	8.17495	12.1303	9.95108	5.69994	6.23091	8.14765	5.5512	14.7392	7.39829
5.04016	2.91669	2.18747	3.10937	4.29396	1.96924	1.7078	1.93778	4.01765	2.5155	19.3999	7.62111	9.43518	12.3943	12.5215	9.28478	7.73042	11.7338	13.1818	12.7485	13.5203	10.0748	10.922	16.9428	19.9689	15.5233	10.8541	21.5775	15.1036	17.7058	7.28897	8.23277	14.3715	15.6879	7.86624	6.93855	9.05536	9.16002	6.51168	10.4551	6.13223	7.65842	14.6236	12.084	4.97517	6.65078	8.13665	7.48896	18.9771	7.79877
3.58822	4.9062	3.84388	2.55171	6.56039	3.44833	1.90904	5.45722	2.86268	2.83004	19.8205	9.35721	10.4563	13.7057	13.8925	9.90053	9.24204	12.9613	14.5551	13.9804	13.4814	10.8466	12.8811	17.3458	19.2215	17.4871	12.2271	21.5788	16.2771	18.3959	5.20057	7.31111	12.4506	13.0091	6.76159	4.11457	5.91584	6.73523	4.55799	10.5844	5.03806	6.51918	12.2825	10.3854	3.92929	5.20892	6.56009	4.66363	15.6006	6.28492
4.92936	3.56802	3.16643	3.31326	5.44293	3.3054	1.45138	2.6237	3.64163	2.18252	20.7195	10.0397	11.0843	13.8923	14.3641	11.36	9.83554	13.7314	15.0714	14.4551	14.2431	11.8328	13.4694	18.0352	20.3559	17.642	12.7577	23.2589	16.8034	19.4073	6.25388	8.10931	14.5939	15.0684	7.56368	5.99587	8.07367	8.55773	6.41148	12.061	6.48874	6.95846	14.833	12.4709	4.74119	7.07244	7.80536	6.47991	18.314	7.98379
3.22676	3.10408	2.63847	2.0326	4.29058	2.46753	1.6831	2.69896	1.72859	1.63293	17.6376	7.15388	7.86482	10.8659	11.1054	8.68157	7.37785	10.3685	11.8472	11.4557	10.9501	9.9334	10.9549	15.043	17.8736	15.7212	10.2262	20.3367	13.7248	16.8059	6.98062	7.33637	12.8383	13.33	6.8005	5.64167	8.12956	7.57196	6.11267	11.1018	5.53501	7.39532	12.7068	9.98361	4.94437	5.93619	7.44415	6.60033	15.742	7.15926
4.19407	6.9734	6.36443	3.53015	8.91472	5.68714	3.50076	5.12608	5.13003	2.9012	23.8549	13.6537	14.7374	17.7307	17.5304	11.7474	12.9353	17.0004	18.5338	18.0587	16.7814	13.414	14.8039	20.9412	23.5172	20.6282	15.1615	25.5624	19.748	21.7916	10.2167	10.932	18.191	18.2751	11.009	6.32507	7.72609	12.1799	9.87591	13.834	9.34581	10.5572	18.5266	15.9441	8.27037	9.80663	11.1593	9.08638	21.1872	11.8555
5.71404	5.4074	5.01841	3.54229	7.00606	4.6563	2.83588	3.97786	4.48366	3.08019	20.9538	9.99403	11.2245	14.4464	14.8752	10.2268	9.32646	13.8254	15.0374	14.6379	14.1623	10.3318	12.1474	18.7329	22.1844	18.1126	11.7986	24.0452	17.2589	19.8967	8.20997	9.80858	16.3322	16.5079	9.06461	6.74733	8.45016	10.596	8.53653	12.4784	8.10702	8.60306	16.2458	14.0964	6.85528	9.16068	9.69215	9.00747	19.9326	9.77331
2.49423	6.51009	5.95885	2.34936	8.53455	5.87512	3.56171	6.24629	2.68699	1.91789	20.9848	11.6714	12.2109	15.3182	15.4626	10.5444	10.764	14.3843	15.9155	15.565	14.5017	12.2153	14.3359	18.4769	20.3095	19.7997	13.1509	22.8952	17.7834	20.3161	8.33304	10.1183	15.6757	15.4043	9.63307	4.6068	6.24071	9.51046	7.02325	14.9334	8.53377	9.02504	14.9776	13.3024	7.38854	8.44511	9.26924	7.27288	18.5468	9.34527
3.94672	3.63519	3.07558	3.40834	4.65324	3.30636	2.6006	5.62122	2.67514	3.21333	15.7728	8.96729	7.70321	8.97674	9.50964	10.0046	9.69168	9.65579	10.8244	9.88601	11.8496	13.3351	14.7518	12.8334	13.3817	15.6101	13.3711	17.6751	12.6218	15.4481	5.57374	7.06317	9.2847	8.7607	4.90306	5.50513	8.231	5.31351	4.84816	10.8144	4.38501	6.14224	8.76576	7.09553	4.53324	4.00231	5.9069	4.40977	10.4675	5.04526
4.5238	3.16167	2.32885	2.94025	3.29817	1.94281	2.27165	4.43887	2.71183	3.2722	13.5935	7.13988	6.90013	8.2317	7.14171	7.60636	8.97911	7.01044	8.08024	8.89134	11.0579	11.626	11.5494	9.96366	11.0536	11.6484	10.8491	15.5227	9.44073	11.7476	5.69468	6.95959	7.56557	7.798	4.951	5.64739	9.32378	4.53301	5.29352	7.67617	3.12722	5.82909	7.39893	4.99517	3.43617	3.34452	5.50545	5.88778	9.2565	5.07071
[truncated: 100 more columns]

## Sheet: K5 higher-frequency component
0	4.16264	2.21874	3.78577	3.15867	3.82779	2.65778	3.58548	1.99303	4.43296	10.6205	11.4295	8.03767	10.891	7.96799	7.17985	11.8077	12.6096	7.54926	7.85029	11.8492	8.68212	9.92272	11.9367	12.2753	9.22227	9.04851	8.83245	8.64724	7.22388	7.89147	7.245	7.35724	9.61091	9.06778	6.24983	8.71197	8.91788	7.93945	8.18093	7.41252	4.43314	8.59453	7.4071	6.68861	4.8035	6.13717	4.17374	6.48525	3.70724
2.99077	0	3.04511	3.40532	1.58979	3.03614	4.40429	3.0395	5.54008	4.25328	10.529	8.6773	7.65193	9.02894	9.42691	6.68985	8.55808	12.7945	7.37963	6.48513	11.0814	7.27418	8.64018	7.75937	12.2729	8.20847	9.58936	9.13609	7.79747	6.95826	6.90788	5.94765	6.58513	5.66785	5.28311	5.37176	4.93172	5.30672	5.34935	7.28415	4.77202	4.04577	5.17992	4.8499	4.79443	4.22622	3.35191	3.51009	4.55397	3.57983
1.5114	2.43716	0	3.07462	1.69699	3.7758	1.81057	4.37122	1.9702	4.3898	10.4076	9.02045	7.3077	8.17661	7.60537	6.29235	8.26676	11.5524	6.96191	6.89843	11.121	7.69874	9.56892	7.90254	10.6854	8.31691	8.47597	8.10279	7.42946	6.86379	7.03871	6.07625	7.8859	7.26337	7.04165	6.10603	6.39964	6.66553	6.39988	8.54103	4.91209	3.96772	6.24456	5.67905	4.81004	4.02949	3.14615	3.9519	4.03224	2.97832
2.47331	3.13787	3.23159	0	3.22793	4.44266	2.55526	3.7956	3.57586	2.62449	10.6553	12.7242	8.4324	12.6902	9.32688	7.43433	12.8511	13.2497	8.01152	8.386	13.9254	9.68074	10.726	11.4495	13.0461	9.93217	11.0494	10.9233	8.82966	9.04215	8.04903	6.99224	7.82992	8.39541	8.24459	6.27796	7.48822	8.15604	7.15308	7.39899	4.6701	3.14668	4.58269	4.68001	4.89843	3.08174	3.8245	1.98684	3.60762	3.71415
2.23644	1.47922	1.94406	3.3794	0	2.27132	3.00636	2.62895	3.92266	3.47327	9.4166	8.23038	6.87683	8.87466	8.22517	6.14019	9.11302	11.1525	6.53383	6.41462	11.8338	6.82518	8.72288	9.04633	11.6251	7.65042	8.24163	8.99569	7.11235	6.49562	5.93713	5.29665	6.26396	5.414	5.59447	4.93115	4.82076	5.21046	5.52763	7.1346	5.11013	3.84102	6.0291	5.34379	4.43875	3.36922	3.28459	2.94319	4.14727	2.33945
3.4776	3.63054	3.81682	4.69029	2.59084	0	4.47658	1.45014	5.47311	3.15066	8.6489	8.63619	6.1404	10.2207	7.32085	7.0152	10.9905	10.2525	6.6328	6.90454	11.5062	7.04624	6.96472	10.9066	11.9875	7.77051	7.42015	9.26434	7.6989	5.78697	4.56026	3.99832	4.72895	6.29417	5.1535	3.86896	5.80575	5.72569	5.06707	4.97853	4.21909	2.96015	5.48364	4.26572	3.74871	2.69245	4.37786	2.40171	3.96253	1.83116
3.28727	5.54176	3.44123	4.8885	4.50998	5.84284	0	5.70438	3.95511	5.91439	11.4679	11.9971	10.0154	12.4106	7.91456	7.02111	11.7679	13.2417	7.94833	7.73872	14.0665	9.15809	11.3427	12.3105	12.7608	10.3704	10.5326	10.714	9.15401	8.66176	5.936	5.43842	5.37638	7.80741	8.0755	5.06447	7.57617	6.8096	6.31554	6.37107	6.67948	4.89764	8.55204	7.27727	6.6463	5.33441	6.11418	5.315	5.29168	4.35303
2.91958	4.81597	4.7086	4.7259	3.77554	1.74959	4.99981	0	5.52056	4.06396	10.8036	12.1252	8.33484	13.4416	8.59284	8.99179	14.9019	13.396	8.95657	8.68697	14.5486	9.38168	8.80737	15.0591	14.9935	10.436	9.87703	11.4877	10.0069	7.48162	5.70291	4.94163	5.09996	8.11892	6.82849	4.12326	7.86593	7.60487	6.66148	4.89616	5.31724	3.47493	6.59377	4.75672	4.89296	4.35594	6.26052	3.28903	5.15684	2.3627
1.57439	6.21879	2.5984	4.19955	4.47316	5.40854	2.9571	5.37835	0	4.90463	9.4002	10.6764	6.90706	9.21227	6.20295	5.24769	10.5529	10.7057	6.17262	7.07496	9.72908	8.17856	9.67095	10.7434	9.73388	7.93355	7.75283	6.87249	7.65282	6.16223	9.39398	8.51449	8.75466	11.5656	11.3284	7.35842	10.664	10.5709	9.83626	9.6473	7.63854	5.38465	8.79732	7.43012	6.60578	4.85547	7.33013	4.85798	6.78104	4.66602
5.79511	8.11734	7.062	3.46095	6.30846	5.69615	6.15353	5.40518	6.11268	0	8.51291	12.9749	6.91161	14.154	9.45412	7.60701	14.7327	8.94233	8.42922	8.35063	14.0032	10.5514	9.33573	15.1563	12.254	8.79591	10.5467	10.95	8.35555	9.22728	9.87323	9.69585	9.05542	11.5736	11.3164	9.04366	10.7723	11.5012	11.4076	8.97359	6.72202	5.20117	7.45965	4.28729	4.32213	3.42203	9.01292	2.82907	7.85102	5.11085
16.7051	17.1316	18.2574	16.7696	16.4062	15.7237	17.5465	15.4212	16.7219	15.1025	0	4.83771	2.70571	6.94355	4.59866	4.68647	6.91324	3.50391	5.40337	2.6445	4.80025	3.53492	3.0501	12.7464	5.46547	2.52638	2.79069	4.10993	2.99008	4.47192	16.9975	16.2304	14.2763	17.0119	17.2344	14.6287	17.4751	16.5147	16.4993	15.7042	15.2552	16.363	15.5371	15.0754	14.4468	14.133	18.021	15.2172	16.4704	15.5489
15.6008	14.809	16.2671	17.5637	13.8913	13.5501	16.4772	14.4301	16.4118	16.134	3.11547	0	3.60836	2.93171	4.53964	5.66416	3.64721	3.24698	6.21954	3.56249	4.34834	2.73026	3.82316	9.28728	5.95305	3.02369	2.24078	3.60773	3.50659	3.63091	14.9195	14.3483	14.1674	13.8444	14.607	12.5305	14.2638	13.8146	14.0883	15.7138	15.7525	16.1196	16.9554	15.7347	15.8339	15.0509	16.2471	15.9937	16.2529	14.7992
11.7928	11.7414	12.1343	12.2551	11.1968	10.7333	12.2091	11.1396	12.0796	10.699	2.10344	3.72063	0	3.65264	3.42017	3.02458	4.4694	3.37878	3.54391	2.07805	3.50562	1.80353	2.49217	8.43064	4.92947	1.76515	1.66035	3.35563	1.71423	2.03611	13.3823	11.9943	11.8201	13.8759	13.5065	11.4781	13.3149	13.0999	12.2652	13.0633	11.7957	11.4391	12.6457	11.4234	10.9687	9.99226	12.1199	10.8373	11.7225	10.4837
14.554	14.6422	14.3237	16.7727	14.0423	14.5726	15.367	15.6663	14.0305	15.9491	4.30106	2.73022	2.61216	0	3.81368	4.11395	1.97436	4.27724	5.06855	3.4552	2.16773	2.7619	4.53686	6.7605	3.90857	3.18974	2.1148	2.48203	2.22775	2.52849	16.6769	16.0251	14.9579	16.0161	16.567	15.0152	15.7441	16.3096	16.4046	17.4611	16.8854	16.7251	18.2833	16.9348	16.8631	15.5887	16.4935	16.2486	16.8149	14.7907
12.6643	15.4421	13.9835	13.9753	13.961	13.1407	12.2179	12.9246	12.6282	13.3307	3.68878	5.32798	3.3432	5.38254	0	2.57277	5.91636	4.1693	2.46835	3.11767	3.12246	3.669	4.92859	8.21125	4.53788	3.28264	2.13079	2.87176	3.09391	3.05777	14.7331	13.7114	12.7194	16.2797	16.2777	12.555	16.3715	15.8823	15.6698	13.5344	14.5725	12.9776	16.2555	14.3194	13.8857	12.1788	15.7989	13.1534	13.7682	12.3091
11.3348	11.6916	11.5205	11.8331	11.3846	11.756	10.9917	12.0649	11.1733	11.698	3.2002	4.20026	2.65719	4.42939	1.99108	0	3.71576	4.04497	1.40303	2.11744	3.71853	2.66817	3.62384	6.21586	3.36041	2.50756	2.17709	2.82308	2.00473	1.90713	13.6754	12.0681	12.309	13.7617	13.6816	11.3458	12.4473	12.233	13.0318	13.4119	12.3384	11.708	12.708	12.7665	11.4796	10.334	11.291	11.3913	11.2416	10.9169
14.2736	13.6731	13.496	15.0885	13.6132	15.0128	13.5141	15.928	14.0108	15.6117	4.45776	2.98627	3.34306	1.74238	3.07155	2.86068	0	4.77672	3.16739	2.97017	2.45378	3.2141	5.01119	5.02329	3.14861	3.16829	2.56227	2.39069	2.26531	2.78687	15.992	13.8721	14.8778	15.2795	15.9357	13.8073	14.1683	14.2574	14.7965	16.7022	15.397	15.3731	16.5107	16.0973	15.0618	14.4702	14.2215	15.3919	14.9534	14.3831
18.1209	19.2244	18.8777	18.1084	17.7011	17.0038	17.8869	17.2634	17.8647	15.1018	3.82412	5.60819	4.19748	6.84156	5.59218	5.79937	7.64568	0	6.52145	5.32324	6.3782	5.29537	4.76687	13.2483	6.1705	4.51155	4.07913	5.96136	4.95334	5.16083	19.4412	18.7077	16.6157	19.4553	19.8268	17.3788	19.7422	18.9702	19.0052	18.3957	18.0314	18.2187	19.0052	17.1656	16.9526	15.9621	19.7735	16.7781	19.0478	16.8377
10.777	10.9128	11.7046	11.4457	10.7398	10.7516	11.5611	11.08	11.3639	11.5191	3.42593	3.82757	2.54056	3.88119	1.61486	1.53222	3.67134	4.15827	0	2.09545	3.55137	2.66692	3.67581	5.36797	3.4495	2.32197	2.15022	2.7119	2.20786	1.98788	13.2522	12.0112	12.3102	12.6422	12.8298	10.5376	13.0348	11.9735	12.1345	12.4221	12.1142	11.7033	12.7788	12.4155	11.9245	10.6738	11.1125	11.1155	11.1753	10.9694
11.7749	10.9488	12.5136	12.4454	11.0123	11.2426	12.0874	11.4346	12.6171	12.2085	1.96109	3.22832	2.06731	3.94406	2.68945	2.68301	3.73863	3.98307	2.97769	0	3.35127	1.3803	2.51352	7.44952	4.75798	1.43633	1.46653	2.79119	1.74241	2.20432	13.6113	12.6783	11.8639	13.1072	13.2158	11.3771	13.4028	12.4906	12.6904	13.2446	12.3627	12.0425	13.0838	12.601	12.1682	10.9166	11.6854	11.5893	11.785	11.2961
15.3017	15.2271	15.7548	16.7986	15.4047	16.0479	16.2643	16.644	14.7854	16.7915	3.83734	4.30803	3.20651	2.76374	2.9843	3.82622	2.74325	5.02617	4.23276	3.01396	0	3.13903	5.08252	7.0497	2.53243	3.07197	1.89097	2.29818	2.44526	2.63111	18.5401	17.8903	17.4497	18.0906	20.0065	16.5279	18.1667	17.6735	17.4482	18.6223	17.3307	17.1771	100	17.789	17.4323	15.8649	17.1054	16.7774	17.3858	16.3894
12.285	11.5115	12.8264	13.4781	11.2152	11.3498	12.6751	11.9902	13.6547	12.522	2.22647	2.50569	1.40189	2.98476	3.70974	2.97074	3.06582	3.2308	3.22565	1.25012	3.2606	0	1.9072	7.60875	5.008	1.33895	1.11483	3.20904	1.52807	1.8141	13.8617	12.8791	12.189	13.2835	13.505	12.3534	12.6281	13.1708	12.9265	14.0208	12.7186	12.3922	13.9245	13.1441	12.578	11.2839	12.4597	12.1678	12.3189	11.198
15.136	14.2129	15.6448	15.7429	14.3446	12.7672	15.5211	12.7363	15.8319	14.1955	2.20758	2.93051	2.07723	4.56939	3.54734	3.47092	4.88902	3.1695	3.47927	2.26074	4.50169	2.15762	0	8.42768	5.79945	2.2526	1.94222	4.65342	2.17914	2.5521	13.4503	12.2553	11.9668	12.9902	12.9887	11.7447	12.6818	12.7725	12.7061	12.8627	11.938	13.2521	12.8907	12.7279	11.9196	11.6742	14.1139	13.3768	13.0936	12.1944
11.9964	11.1148	10.9571	11.8423	11.5602	12.6743	12.0225	13.4682	11.6567	13.1358	7.24276	6.11475	6.40119	4.557	4.48756	4.54189	3.68515	7.08616	4.22838	5.85156	4.18138	6.05616	7.21219	0	4.3644	5.53585	5.41242	5.14617	4.96282	4.43461	14.3857	12.9311	14.3353	13.3091	14.0539	12.9949	12.3188	13.2197	13.3497	14.7728	12.2671	12.2825	13.0657	13.0197	12.6759	12.201	10.9386	12.0235	11.4663	12.0941
17.0797	17.3862	17.6543	18.1601	17.024	17.7766	17.313	18.3249	16.4814	18.0989	4.07032	4.98114	4.0817	4.23384	3.83957	2.88437	3.56857	4.43051	3.38627	3.88383	2.39139	4.20115	5.22749	7.68999	0	4.15024	3.24431	3.51548	2.59185	3.15005	19.8921	18.5212	18.1302	19.0115	19.623	17.0532	19.1652	18.4703	18.7828	19.157	18.8428	18.8854	19.8905	18.9035	18.5231	16.9009	18.9131	17.9954	18.6535	17.9518
13.931	13.464	14.541	14.7331	13.181	13.1819	14.5715	13.5206	14.4932	13.7847	1.98151	2.92626	1.98347	4.26834	2.80983	3.49296	4.29161	3.4946	3.80541	1.72862	3.51388	1.7244	2.83537	8.6381	5.13754	0	1.67458	2.28654	2.35183	2.71069	15.7001	14.4864	14.0905	14.9527	15.0078	13.6258	14.8663	14.6744	14.709	14.9368	14.1487	14.2868	15.2516	14.4206	13.9155	12.3295	14.4619	13.4896	14.1477	13.2486
14.1427	14.3562	14.921	15.9136	13.9158	13.6956	14.7385	14.1411	14.6706	14.7533	1.99542	2.97088	1.83114	3.17601	2.39361	3.03132	3.60818	2.93433	3.49815	1.84316	2.28723	1.43181	3.02949	9.26158	4.16625	1.59185	0	2.53395	1.77683	1.52726	15.9561	15.0932	13.9451	16.2033	16.136	13.8333	16.4077	15.6941	15.3151	15.5577	15.5791	14.9337	16.8291	15.7193	15.0508	13.8897	15.5999	14.875	15.1016	13.8084
13.4836	14.3756	13.9869	15.323	14.1233	14.6215	14.3606	15.2279	12.8725	14.9025	3.04699	3.54681	2.90797	3.05463	2.43715	3.32701	3.22251	4.25663	3.88439	2.57048	2.23105	3.07811	4.98628	7.92085	3.52043	1.93298	1.88024	0	2.65681	2.94507	17.5743	16.4602	16.2423	17.1552	17.1837	15.2504	16.6687	16.652	16.7747	17.1307	16.064	15.648	17.1445	16.5487	15.8349	14.1924	15.5076	15.0679	15.6746	14.4652
14.4729	14.6092	15.069	15.5817	14.2569	14.2974	14.6062	14.6548	14.5365	14.5967	2.24173	3.29867	1.52208	2.97199	2.65526	2.47081	3.32552	3.6735	2.85935	1.70389	2.30649	1.74462	2.64123	7.54932	3.25867	1.7876	1.37933	2.57526	0	1.69212	15.9048	14.8147	14.1923	15.7096	16.182	13.7409	14.6831	14.3789	14.4556	15.3886	14.5016	14.949	15.752	15.0359	14.2199	13.1275	15.1232	14.5929	14.605	13.9903
11.6082	11.322	12.1299	13.3792	11.1213	11.0193	12.5431	11.4366	12.4364	12.2657	2.62196	2.99727	2.08704	3.10561	2.2562	2.13868	3.38004	3.55823	2.59211	2.24589	2.79604	1.82512	2.76618	6.84896	3.91599	2.14853	0.993862	3.04432	1.63136	0	13.8349	12.8464	12.7562	13.5491	13.4767	11.898	13.2979	13.1415	13.0513	13.614	12.8673	12.3487	14.0225	13.3918	12.9605	11.2307	12.4765	12.3268	12.5346	11.1882
11.4376	9.84501	9.83592	11.8114	9.65039	8.05002	7.12068	9.24377	12.3072	11.4441	11.501	11.533	11.7431	13.3584	9.64717	9.42638	12.2613	14.9005	10.5485	9.76835	16.1181	10.937	10.0668	12.5652	14.735	11.9445	12.8362	14.3728	10.9637	11.3831	0	1.91358	1.00889	1.88908	2.21995	1.45519	3.09329	1.28318	2.12564	2.31105	6.58213	8.15635	7.75142	6.91196	6.38021	7.59457	7.90003	9.27061	7.1558	7.06426
10.1526	8.47308	8.37226	10.2368	8.05008	6.87662	7.20551	8.13026	11.3148	10.5184	11.7928	10.9801	10.104	11.9426	10.3776	8.45184	11.2402	15	9.06351	8.87008	15.4433	9.4801	8.93621	10.5688	15.2392	10.4736	11.7268	12.713	9.45111	9.537	2.157	0	1.31698	1.64918	3.65483	2.53278	3.25286	2.89431	2.09819	2.001	5.13077	6.39813	6.29737	5.19374	5.03222	6.18551	5.95551	7.69446	5.18186	5.63126
10.3832	9.81384	10.1405	11.9235	9.75837	7.64106	7.06175	8.28851	11.2797	10.6094	9.93191	10.2126	10.2435	12.2382	8.56027	8.92133	12.0838	12.5695	9.32093	8.42863	13.9826	9.44188	8.98069	12.8102	13.6663	10.5801	10.9155	12.4191	9.78805	9.87954	1.88664	2.44681	0	2.77244	3.37126	1.6893	4.47096	2.5705	2.34623	2.80354	6.47793	8.01147	8.02613	6.955	6.49637	7.13446	8.72212	9.0485	7.44114	6.78704
11.5044	7.85263	9.53571	10.6613	8.85093	7.96559	9.36278	8.91208	12.9998	11.072	13.9761	12.8863	11.636	12.9741	12.9582	10.7808	11.9682	17.8601	11.6496	10.0396	16.8777	10.6859	10.3131	11.3997	18.117	11.8788	14.2087	15.3541	11.1249	11.5163	1.41888	1.38899	2.41204	0	2.31958	1.86583	2.10832	1.19443	1.22264	2.42896	4.83091	6.81068	5.60723	5.31251	5.32964	6.84693	6.02018	8.34087	5.46643	6.24323
12.7702	8.91442	10.3135	12.0348	9.54952	8.82326	9.26274	10.099	14.1808	12.713	16.4286	14.683	14.4789	15.562	14.376	11.1136	13.9907	20.2775	12.9334	11.6608	20.5869	12.7473	12.437	14.0263	18.8018	14.329	16.6574	17.0782	13.0788	13.4164	1.83742	3.13922	2.26708	2.54917	0	2.61274	1.89404	1.28907	2.2278	4.02466	6.54269	7.66333	7.32513	6.61032	6.80932	7.77853	6.99104	9.3802	6.69609	6.95984
9.78786	8.30769	9.11372	10.3192	8.20873	6.70542	7.6334	7.44682	10.9974	10.2438	12.272	12.4592	9.37943	12.1552	10.7209	9.46187	12.2406	16.5277	10.4722	9.0402	14.6393	9.50125	10.0646	12.0612	15.7139	10.6476	11.7245	13.1832	9.42787	9.48588	1.9304	2.57246	1.58282	2.24981	3.26425	0	4.15172	1.45984	1.49847	3.2301	5.84531	6.87327	6.88878	6.21427	6.00962	6.46064	6.63604	7.80408	6.0132	5.82951
10.6746	6.79445	8.72043	10.0743	7.73126	7.09305	8.0234	8.04705	12.1854	10.425	14.227	12.1885	12.181	13.8326	12.3634	9.72447	11.5836	17.1228	11.2273	10.1918	17.6986	11.0511	10.6878	11.652	17.2008	12.4228	14.4594	15.0755	11.2694	11.6365	2.0359	2.80213	2.93178	1.75694	1.64701	2.55984	0	1.70095	2.1615	3.83986	4.39506	6.10205	5.28887	5.12675	4.72661	5.68845	5.23239	7.57717	4.97096	5.20463
11.5563	7.82264	9.53056	10.9135	8.6156	8.08935	8.67928	9.07846	12.7126	11.1882	13.4889	12.3779	11.5234	13.0393	12.3787	10.0698	11.7092	17.2872	11.1815	9.5482	16.0852	10.4157	10.5912	11.6543	17.2096	11.6977	13.6602	14.7534	10.8309	10.9944	1.36197	2.50169	1.9548	1.30097	1.88744	1.14655	2.23465	0	0.803611	3.5966	5.70512	7.2268	6.28562	6.08108	6.05155	6.90475	6.32934	8.67826	6.15449	6.39917
10.7713	7.18292	8.67442	10.2903	8.03118	7.17501	8.6344	8.24304	12.1674	10.7588	14.3324	13.4137	11.2976	13.1537	13.2512	10.4941	12.487	18.5973	11.7172	9.79447	16.3072	10.4101	10.5294	12.0907	17.8391	11.7461	14.0752	14.817	10.5798	10.6775	1.62418	1.9292	1.73687	1.46322	2.76321	1.48917	3.14554	1.2443	0	3.71665	4.99049	6.4487	5.67546	5.574	5.42165	6.23934	5.56908	8.08198	5.62688	5.63545
10.8816	9.6193	10.3914	10.9154	10.0925	7.69212	8.19365	8.0862	11.5517	10.156	11.0347	11.9937	10.3515	13.5984	8.67944	10.0623	13.6377	13.8922	9.95241	9.59533	15.009	10.3253	8.75817	13.0815	15.9281	10.944	11.7483	13.6201	10.3963	10.9441	2.05334	1.19109	1.41961	2.85862	3.42594	2.44319	4.32738	3.05077	3.19358	0	5.19456	7.23081	6.42217	5.97508	5.63934	6.70421	7.92581	8.2018	6.37182	6.5043
6.2054	3.83717	5.746	5.69236	5.09404	2.70312	5.88019	3.21997	7.68577	5.86895	9.48416	9.64213	7.31062	11.8857	9.09497	7.23499	11.4587	12.2767	7.89618	7.42976	13.2332	8.43986	6.6208	9.27869	14.0328	8.75708	9.55091	11.0414	7.87041	7.94056	3.30532	2.60212	3.30347	3.29365	2.70506	2.74442	2.38499	3.20918	2.77414	3.13417	0	1.65689	0.898445	1.12078	0.676662	0.967621	1.99047	2.47849	1.26725	1.20179
3.85221	3.97527	4.18151	4.44993	3.66828	1.78712	3.86394	1.48172	5.69503	3.45985	11.5275	11.9892	8.79609	13.0632	8.85801	7.98567	13.2731	14.6692	8.55776	8.34463	15.1616	9.1446	9.40254	11.4199	15.6533	10.5155	10.8213	12.1614	9.42662	8.29234	4.77564	3.68356	4.14962	5.3839	4.57804	3.37807	4.51841	5.34643	4.52891	4.2547	1.80071	0	2.10276	2.51271	1.97005	1.43441	1.68218	1.16824	1.11209	0.469862
7.25483	4.96679	6.96463	5.06846	6.32149	3.94596	7.45034	4.6126	8.69965	7.7071	14.8411	15.6194	11.125	16.6249	13.6585	9.71129	15.7026	19.3669	10.8813	11.0103	100	12.9137	10.7847	13.8362	17.9265	12.8475	15.0992	15.3574	11.3532	12.1552	4.87778	3.58868	4.73643	4.41146	3.87413	3.90463	3.68153	4.35387	3.54615	3.9841	0.633224	1.61872	0	1.34178	0.935565	1.34641	2.01998	2.31586	1.5402	2.09253
6.64448	5.44037	6.65038	4.78107	5.93545	3.38721	6.58109	3.54562	7.59173	4.54212	10.9162	12.9113	8.69003	13.9049	10.3505	8.86976	14.2959	14.7105	9.96906	9.65849	16.8307	10.6431	9.48985	12.4281	15.4238	11.0026	12.6004	13.1445	9.72207	10.2859	5.003	3.80262	4.23606	5.12714	4.31296	3.96724	4.08378	5.08158	4.71742	4.04888	1.79023	2.2724	2.28481	0	1.12923	1.654	3.58672	2.23773	2.00055	1.97264
6.538	5.09504	6.75506	5.78085	5.9517	3.13426	6.30523	3.44622	7.05171	3.86271	8.06022	10.0283	7.0468	12.2753	8.42751	6.74929	12.4508	10.8392	7.71712	7.354	13.5571	8.54354	6.72418	10.8815	13.7067	8.53416	9.60931	10.8101	7.68135	8.26832	4.4546	3.68246	3.85519	4.69213	4.0178	3.28919	3.82426	4.43408	4.22865	3.75324	1.08879	2.26122	1.5105	1.33561	0	0.797223	3.13373	2.64079	1.73661	1.86386
5.09146	5.60745	5.80667	4.64264	5.02565	2.91827	5.21999	2.98606	5.69368	2.89984	7.51698	9.29763	5.96755	12.0353	7.34364	5.90802	12.2462	9.39617	6.3885	5.86349	11.9091	7.00469	6.29343	11.5021	12.0334	7.09353	7.88704	9.5674	6.63787	6.54422	5.55864	4.71782	4.62063	6.33933	5.55605	3.67547	5.40605	5.92535	5.30678	4.97844	1.42483	2.05671	2.05285	2.29974	1.12807	0	3.60064	2.0856	2.1502	1.81118
5.5527	2.70478	3.36054	4.62915	3.0179	3.57369	5.09685	4.56647	7.70706	6.00867	13.9366	12.2002	10.1578	12.7432	12.0136	8.27035	11.3471	16.5346	9.07283	8.49694	16.2216	9.48585	10.8028	9.53287	16.0498	11.1194	12.7738	13.3206	9.81571	9.24375	4.25272	2.80352	5.63051	4.10111	3.92204	3.34897	3.13061	4.34509	3.52347	5.77608	1.99837	1.82615	2.28719	3.37956	2.69493	2.73052	0	2.67417	0.888548	1.3959
3.70396	3.68318	4.32865	2.81862	3.4828	2.35031	4.11045	2.03779	4.74623	2.40696	10.5153	12.004	7.53338	13.2269	8.9306	7.38101	13.6569	13.3586	8.04447	8.10569	14.8128	9.19842	9.22643	12.1592	13.8783	9.33791	10.8955	11.5007	8.75613	8.46136	5.75097	4.6524	5.46195	6.25697	5.74118	4.43977	5.68675	6.35556	5.44129	5.1881	2.79111	1.51857	3.16753	2.73269	2.3732	1.42984	2.75671	0	2.2856	1.62842
5.42601	4.37492	4.45547	4.70322	4.08646	3.06282	4.80107	3.56659	7.56136	6.34757	12.9761	12.276	9.08257	13.1785	10.9948	7.8616	12.3753	16.0123	8.34891	8.29792	16.0051	9.24935	9.44549	10.5687	15.6123	10.7083	11.6219	12.872	9.07273	8.74809	4.12093	2.65677	4.0993	3.97599	3.42419	2.63835	2.99423	4.02747	3.63166	3.75222	1.09658	0.912278	1.48669	1.84392	1.35171	1.92664	1.09895	2.05946	0	0.839331
3.79204	4.00433	3.65855	5.04282	3.08052	1.45496	4.22379	1.64792	5.54111	4.02889	10.4169	9.92466	7.63143	11.5874	8.51547	7.3096	11.9979	12.893	7.84514	7.62384	14.2494	8.07882	8.27962	11.0205	14.194	9.58617	9.59349	11.2482	8.2222	7.3571	3.77157	3.04666	3.78873	4.44771	3.64613	2.66724	3.72962	4.23638	3.81371	4.42028	1.84056	1.18504	2.68057	2.61917	1.94056	1.79934	2.15249	2.04828	1.76327	0
10.6779	11.1504	10.6088	9.34827	10.5681	10.1228	8.64729	10.3408	9.65234	8.32576	7.71197	8.87346	7.63347	11.0267	5.67606	6.54497	10.1401	8.42513	6.71334	7.83227	10.9021	9.39345	8.62797	10.4999	9.72579	8.31421	8.61013	9.48974	7.74016	8.66796	7.82927	6.45762	6.88954	8.2009	8.7811	6.12065	8.20897	7.52063	7.6251	6.8735	8.01883	9.37334	8.69386	8.36756	7.4401	7.57345	9.71089	8.79519	8.44987	8.70049
6.77754	8.3283	6.98347	5.76033	7.55631	8.41738	4.69369	8.23786	5.50004	5.17252	8.1364	9.24495	6.99908	10.3942	5.98825	5.23576	9.24958	8.58845	6.21547	6.75004	10.5567	8.92877	9.83073	9.94477	8.69342	8.02543	8.53422	8.37015	6.89566	7.8053	9.13744	8.11283	8.56023	10.1269	10.2445	6.5217	9.10993	8.79469	8.44693	9.123	7.60014	7.40467	8.33685	7.47571	7.02324	5.8373	8.20138	6.2237	7.22072	7.04463
8.57842	8.99436	8.49214	7.87731	8.53312	8.13712	7.13314	8.52135	8.15437	6.2481	6.80604	7.33374	5.9101	9.22934	5.06365	5.61819	8.53761	7.06121	5.51287	6.47068	9.96143	7.51865	7.1085	8.75774	9.2676	6.77907	7.33461	8.31378	6.32055	7.04481	7.18808	4.82419	5.83445	6.93953	8.6078	5.93849	7.83525	7.04204	6.87227	6.04512	6.71674	7.50797	7.53572	6.82867	6.03348	5.91802	7.38891	7.20375	6.49224	6.8087
7.53154	9.25895	7.34286	5.85477	8.41686	9.15446	5.68218	9.35892	5.77002	5.02624	8.8251	10.006	7.78306	10.6513	7.00281	5.92331	9.73822	8.59487	6.7103	7.59226	10.8186	9.80538	10.921	10.0918	8.75115	8.19129	9.41971	8.39122	7.36382	8.42776	10.3573	8.89244	9.17785	10.7653	11.5414	7.61813	10.2778	9.65865	9.25442	9.88184	8.5317	8.10056	8.94039	7.83977	7.69121	6.36977	9.0795	6.63811	8.28533	7.88492
8.72815	12.2875	9.32187	8.45105	11.2601	12.7044	7.57911	12.3602	6.87115	7.85255	12.5022	14.0914	10.3415	12.9901	9.33957	8.21846	12.0182	11.8823	9.57392	11.4057	13.2531	13.7665	14.6935	12.4271	10.2383	12.2934	12.9124	10.7863	10.2547	11.8984	13.3641	11.725	12.6072	14.72	14.9224	10.4031	13.6349	13.1085	12.9208	13.2658	12.2337	11.7145	12.7429	11.4921	11.043	9.95897	12.8981	10.0641	11.9613	11.3806
7.83113	7.69726	7.31037	6.59631	7.24111	6.62382	5.28115	6.97317	7.31301	5.26183	5.70126	7.50785	6.15691	10.2092	5.60869	4.86531	9.06272	7.16601	5.53195	5.65191	11.2193	6.99624	6.60628	10.0816	9.57928	6.51977	7.49589	8.6923	6.65064	7.07567	5.41642	4.43019	4.62557	5.77696	6.73058	3.79962	5.65273	4.89519	4.68284	5.18368	4.81588	5.6313	5.30058	4.93018	3.92253	3.72066	5.82034	5.0306	4.84371	4.94501
6.17482	9.6885	7.18711	6.87238	8.94235	10.5917	6.39192	10.391	4.68925	6.69437	10.0649	10.7355	8.70507	10.7432	7.8069	6.66027	10.0141	10.4894	6.87607	8.5978	10.0875	10.6857	11.8242	9.65517	7.93588	9.18813	10.0533	8.29404	7.83631	8.90454	12.6669	10.4568	11.2622	12.9574	14.0952	10.1666	13.0167	12.1809	11.7979	12.0549	10.1267	9.76539	10.6778	10.1318	9.2728	8.37026	10.22	8.40786	9.8014	9.48864
5.65854	6.72493	5.36242	6.28045	6.48216	7.35277	3.89774	8.11801	4.44725	6.50897	7.97487	7.6305	6.46607	7.83239	5.15322	4.19123	6.73896	8.97888	3.98558	5.12948	8.21419	6.99832	9.19419	7.00129	7.20104	7.00742	7.11766	5.86584	5.40573	5.99646	8.65024	6.46267	7.2515	8.1306	9.77561	6.2314	8.71609	7.81182	7.77599	8.58868	7.015	6.74667	8.36221	7.89583	6.69443	5.61854	6.28957	6.61205	6.42072	6.32641
8.42753	7.55376	8.54274	7.14709	7.62311	5.78907	7.0057	5.6099	8.66961	4.99813	5.00404	7.70736	6.16364	10.8163	8.90104	7.41019	11.1384	7.51215	7.54058	6.28069	11.3244	6.96328	5.12081	11.5676	11.545	7.08803	8.06852	9.92866	7.49584	7.11319	5.45421	5.05449	4.23739	5.83893	6.12808	5.2112	6.01597	5.84328	5.2647	5.16804	3.73639	5.11478	100	3.66056	3.46023	3.78127	6.81393	5.12914	5.02317	4.72616
6.89989	7.5299	6.24085	6.74098	7.30659	8.50391	4.96791	9.13603	5.39013	6.93743	8.65159	9.17784	6.80206	8.1605	5.00797	4.60578	6.6387	9.74987	5.18327	6.55341	8.21192	8.59518	10.2941	6.63274	6.86718	7.75393	8.1871	6.6711	6.38888	6.96275	9.79642	8.62784	9.3492	10.1052	10.6543	7.141	9.26818	8.76383	8.86785	10.5314	8.5401	7.96968	9.47627	8.88014	8.19745	6.98487	7.32036	7.2109	8.01674	7.50674
6.74963	5.05128	6.25765	7.53738	5.32918	3.44832	6.82269	4.15915	7.89937	6.21776	8.21066	7.44483	7.17719	9.80894	8.112	7.79997	10.8274	10.1833	7.22337	7.42597	11.2343	7.84026	6.33331	10.0486	12.5011	8.53969	8.20026	10.5829	7.76966	7.13962	3.72309	3.72193	3.39861	3.86614	4.03698	2.89847	4.00253	2.78353	2.61114	4.68654	3.76559	4.15502	4.37703	4.03469	3.89692	3.55266	4.81017	4.98396	4.35692	2.82598
8.23582	4.59825	7.7998	7.26778	6.3704	4.8459	8.48715	4.91272	10.3826	6.98596	8.87344	8.35393	8.38073	11.3811	10.6926	9.1667	10.7479	11.6188	9.12199	7.98329	13.3275	8.69651	6.73998	7.87873	14.7272	9.50542	10.1295	12.2779	9.29563	8.52758	3.59564	3.33998	4.01455	3.1118	3.29594	3.75267	2.2592	2.83169	2.99534	4.62843	2.1916	3.62201	2.27347	2.75444	2.71282	3.58391	3.72916	4.8046	2.8892	3.02642
5.79044	4.21448	6.71919	6.68411	5.44438	2.84317	6.56244	2.55734	7.66027	5.07515	8.1013	8.72842	7.58259	11.1072	8.20979	8.25655	12.4729	10.6266	8.22834	7.72366	12.0736	8.11077	6.49863	11.501	13.8035	8.88269	8.64556	10.7754	8.67467	7.60652	3.62502	3.43372	3.14628	4.39865	3.81702	3.28939	4.19572	3.73594	3.12455	3.84344	2.54712	2.74021	3.38736	2.96524	2.61695	2.51927	4.60713	3.68223	3.38123	1.94399
6.23447	3.96909	6.25231	6.45406	4.70235	2.77444	6.53266	3.00756	8.07566	5.14462	7.06129	6.6917	6.40697	9.63911	8.5999	7.83374	10.2514	9.3794	7.73454	6.7581	11.784	7.14608	5.63298	8.42355	12.9787	7.81361	7.912	10.5347	7.97095	6.82125	3.56449	3.99959	4.00107	3.57135	3.7403	3.72746	3.15288	3.1806	3.22414	4.84708	2.37093	2.79572	3.16154	2.59335	2.36038	3.00169	3.95366	3.58066	3.23792	2.15281
8.67605	4.53978	8.67683	8.55821	6.93144	5.23202	9.92142	5.51613	11.3726	8.46234	10.9312	9.89904	9.25433	10.8841	11.3899	10.3067	12.126	14.1099	9.55878	8.50472	13.5821	9.14979	8.16867	10.0963	15.4033	10.2354	11.6836	13.1925	9.97544	9.21191	3.59685	3.83679	3.90591	2.49306	2.96067	3.44483	2.74086	2.55948	2.48584	4.51481	3.41092	5.16574	3.14186	4.167	3.79782	4.54708	4.90621	6.38753	4.46549	4.16827
7.00327	3.66851	6.43538	5.98318	4.89797	3.82425	6.83922	3.79058	8.66415	5.43854	7.37406	6.58658	6.95717	10.1023	9.93757	7.83468	9.32543	9.66495	8.02603	6.73681	12.2118	7.2729	5.94592	7.49388	13.2894	7.96869	8.69947	10.7988	8.15577	7.33414	4.04492	4.44028	4.63669	3.42989	4.34154	4.10952	2.69418	3.09646	3.37371	5.55094	2.14007	2.67174	2.56588	2.54156	2.52788	3.27458	3.22953	3.56259	2.70728	2.58834
7.31239	5.12581	6.50069	7.99346	5.38141	3.98852	7.42325	4.74124	8.58235	6.73823	8.06249	6.86571	7.3857	9.56809	9.10637	7.88491	10.424	10.3561	7.69233	7.80716	11.841	8.16351	6.67615	9.47474	13.1509	8.66717	8.52293	10.9627	8.1054	7.3055	3.21647	3.38109	3.12808	2.66462	3.35708	3.05181	2.69314	2.37106	2.42431	4.30343	3.6286	4.28431	4.14657	3.70706	3.15763	3.61159	4.73103	5.17999	4.14393	3.0095
6.4155	3.11541	6.7373	6.83645	4.99606	3.2003	7.79287	3.34617	9.33559	6.59994	9.79773	8.52011	8.61584	10.7698	10.0524	9.11227	11.1872	12.8762	8.92317	8.49133	13.1903	8.91082	7.42146	8.96759	14.1547	9.72887	10.2498	11.5631	9.20858	8.22169	3.5699	3.20732	3.57022	2.32073	2.45923	3.31149	2.45469	2.42066	2.43565	4.29196	2.53611	3.06398	3.08042	2.66217	2.64456	3.28822	4.06043	4.38482	3.522	2.20203
11.5438	8.89391	11.1756	11.8605	9.54706	7.97329	11.9671	8.58937	13.3214	10.8642	11.3625	10.293	9.6107	12.1388	11.3507	11.4836	13.7034	13.4516	10.8042	10.4876	13.2655	10.4016	8.98802	11.5676	16.4048	11.1574	12.0384	14.2683	11.1625	10.6612	5.16498	4.36397	4.61287	4.15871	5.31085	5.55328	4.83592	5.11477	5.29966	3.01026	6.20767	8.14455	7.4061	7.26218	6.30229	7.44291	8.5893	9.10703	7.7467	7.19131
6.43656	3.94112	7.01287	6.70143	5.78805	3.37666	7.69463	3.66801	9.69314	7.54343	11.7355	11.2951	9.58955	12.1137	11.3846	9.88935	13.3748	15.6317	9.68293	9.28455	15.4632	9.93822	9.10987	10.7328	15.5962	10.9348	11.8365	13.0612	10.0046	9.34936	3.93427	3.23305	3.70764	3.24341	3.25023	3.6892	3.39717	3.20051	2.96871	4.23229	2.79694	3.02823	3.11015	2.58992	2.85822	3.76203	3.87388	4.25763	3.00011	2.24985
2.93791	2.87959	4.49765	4.71837	3.06053	1.69777	4.5096	1.36164	5.11934	3.24132	7.13207	7.4334	5.42553	9.64774	7.47375	6.62237	10.0724	8.36212	6.50696	5.94305	10.56	5.83149	5.70174	9.98393	11.5015	6.60005	6.47796	8.73494	6.96221	5.18736	5.70448	5.43164	5.17173	6.61084	5.99358	5.04308	5.7185	6.05327	5.74048	6.29302	3.81589	2.77422	5.09509	3.4937	3.85539	2.69136	4.66161	2.95443	4.04089	2.43645
0.905879	3.43177	1.70623	4.207	2.70042	4.01532	2.60055	4.02753	1.50441	4.48208	9.24765	9.32464	7.31299	8.38236	6.9167	6.15082	9.40814	10.702	6.8237	6.88156	9.86039	7.40425	9.21247	9.64668	9.87471	7.98599	7.72906	7.43934	7.43957	6.10908	8.26034	7.51672	7.51931	8.97536	8.48616	6.59523	8.13334	8.26143	7.67624	8.86605	6.72354	4.95192	8.18248	7.07089	6.58392	4.43636	5.34273	4.78886	5.98448	3.67918
5.2063	3.04074	5.18285	6.00201	3.82504	2.36093	5.3159	2.01781	6.77793	4.34098	6.71257	6.55424	6.42058	10.0345	7.97546	7.73163	10.4361	8.98743	7.52765	6.61089	11.6418	6.77659	5.41923	10.1227	12.5878	7.5888	7.2604	9.97449	7.4265	6.23436	3.47897	3.32641	3.37454	4.91428	3.75898	3.54736	3.71289	3.69773	3.19411	5.01909	2.96306	3.13695	3.88092	2.97418	3.39972	2.97632	4.44766	3.53837	3.85168	2.05184
1.6811	3.26224	1.18726	4.4729	2.15298	3.89957	2.38364	4.45572	2.15245	4.51567	8.98334	7.86503	6.19268	6.72317	6.66102	6.12136	7.70561	9.70188	6.32087	6.35382	9.4303	6.7244	8.68427	8.50866	8.97478	7.07179	6.79703	6.87224	6.2901	5.59308	7.72464	7.69843	7.76071	8.59742	8.22503	6.1886	7.54497	7.07269	7.41821	9.29006	7.29101	5.71613	8.67571	7.14736	6.81855	4.91535	5.49063	4.6782	6.27124	3.50759
2.49741	3.79847	3.39577	5.49868	2.19452	1.04885	3.91969	1.30829	4.48534	2.97739	10.2705	10.4806	7.29943	11.2755	8.0973	8.1061	12.9371	12.4457	8.10116	8.17706	12.9814	7.8008	8.80125	13.6142	12.8503	8.95845	8.76946	10.1356	8.40193	6.73828	5.29839	4.9729	4.63468	7.42569	6.46075	4.48368	7.25616	7.06077	6.14828	5.41027	5.59516	3.6942	6.95235	5.42665	5.80266	3.51773	5.61344	2.70012	5.11577	1.49291
1.75124	3.5675	2.40729	4.29023	1.94985	2.69539	2.25037	3.04447	2.95805	3.34018	9.80163	10.1987	7.0595	9.76018	7.56821	7.08648	11.4065	11.5448	7.36855	7.39563	11.679	7.72671	9.07371	12.0487	11.5244	8.45804	8.07513	8.79421	7.46295	6.72746	6.59771	6.3038	6.12391	8.27535	8.03588	5.63852	7.56801	7.83377	7.29287	7.3941	6.45823	4.57863	7.87768	6.44288	6.58242	4.13201	5.70086	3.57117	5.95749	2.4294
5.24761	2.79542	5.41278	6.28342	3.78281	1.45981	6.05476	2.03677	7.21825	4.50749	6.77938	6.09104	6.21667	9.66	7.94545	7.30675	9.8514	8.9383	7.11575	6.55603	11.2228	6.79271	5.64754	8.9306	12.2569	7.40809	7.30432	9.7659	7.19549	6.11283	3.62229	3.27361	3.43885	3.27929	2.75883	2.81588	2.32034	2.93211	2.90384	4.39736	2.06186	2.42384	2.9841	2.31527	1.84567	2.14031	3.54223	3.3264	2.75132	1.07262
3.53639	4.14618	5.14612	5.25513	3.47317	1.81028	5.22284	1.63726	5.32615	2.9996	6.65565	7.63942	4.94785	9.50757	6.30201	6.40248	10.4646	8.57252	6.15541	5.34071	9.94955	5.70551	5.47077	11.0357	10.6693	6.09231	6.28657	8.07379	5.76503	5.33552	5.40978	4.46942	4.35889	6.34754	5.61323	3.80985	6.28226	6.13727	5.48678	4.70353	3.98575	3.40253	5.50536	3.6233	3.71354	2.80556	5.18205	2.69842	4.38219	1.98761
1.42908	3.43774	1.27089	4.21316	2.30476	3.94978	2.54911	4.37071	1.85149	4.84739	10.6359	9.80757	7.92947	8.45562	7.89252	6.81237	9.66406	11.6627	7.80677	7.89981	10.7293	8.31854	10.2473	9.23047	10.4379	9.0054	8.81513	8.37737	8.03649	6.96987	7.47236	6.66277	8.05883	8.90627	7.80637	6.3065	7.39657	7.71248	7.35434	8.78294	6.38708	4.89317	7.73451	6.67384	6.73639	4.87695	5.02393	4.40834	5.95063	3.64297
1.393	4.10932	1.5571	4.3706	3.00643	4.54953	2.43379	4.57423	1.30666	4.80366	8.9321	9.10199	6.85283	8.03693	6.56457	5.85724	8.98414	10.3154	6.3135	6.74547	9.54371	7.18305	9.45568	9.61466	9.47197	7.90188	7.23664	6.97005	7.08328	5.73898	8.58506	7.80688	7.84991	9.77949	9.21435	6.34398	8.54203	8.25662	7.76485	9.38552	7.02536	5.01716	8.39833	7.01352	6.86119	4.27902	5.50317	4.95234	5.75394	3.55056
2.12637	3.11682	0.97329	4.24117	1.10381	3.32978	2.10547	3.81843	3.17454	4.845	12.8606	11.5196	9.2389	11.0344	10.4996	8.77657	12.249	14.2631	9.52467	9.32155	15.2924	9.67382	11.4709	11.9783	14.0564	10.8408	11.0962	11.618	9.44293	9.11509	6.17874	5.85308	6.85973	7.62082	6.568	5.41161	6.63222	6.41327	6.45472	7.61746	5.86572	4.78463	7.57387	5.21403	5.93813	4.79307	4.81475	3.6784	5.19456	2.43504
7.51713	6.51269	8.63573	10.8743	6.12496	3.54286	9.93657	4.57715	9.96948	8.24507	10.7617	9.57134	8.45963	10.2256	9.58366	10.6405	13.2198	12.7577	10.3497	9.75106	14.3299	9.24053	8.50152	13.4923	13.8281	10.176	10.0995	11.942	9.5658	9.04557	4.63869	4.13921	3.56697	4.8084	4.10299	4.69448	5.46232	4.56802	5.17744	4.32615	6.39754	7.3276	7.41485	5.39159	6.00475	6.52218	8.65863	7.9389	7.12583	4.86994
9.55736	11.4482	11.4903	16.0274	7.16753	6.89465	13.0438	7.97233	12.6802	12.3162	16.2439	15.1033	13.5027	16.3638	14.7188	15.7907	20.4686	19.0729	16.4374	14.9532	22.4846	15.3682	14.2838	22.2205	18.6185	16.1138	15.2443	18.0212	14.1041	13.1984	8.79716	9.65399	7.5173	10.5097	10.4049	7.40873	11.9599	9.29368	8.96962	7.18346	11.9449	13.1174	13.5836	11.7222	11.962	12.6763	15.0546	12.9016	13.2747	9.16116
2.19692	2.96704	1.54474	4.61465	1.12769	2.87289	2.70484	3.12981	3.82085	4.06175	11.6519	9.76824	8.15996	9.54721	9.48452	8.36518	10.9839	12.7556	9.30045	8.57363	13.3403	8.72181	9.95236	11.1411	13.2336	9.86168	10.0049	10.5909	8.59106	8.51721	5.66669	5.57155	6.32895	7.83906	6.3302	6.19609	6.4772	7.0778	6.95274	7.75802	6.3951	4.66639	7.69653	5.83254	6.01054	5.05605	5.52779	3.91765	6.21385	2.88284
3.9121	3.5805	4.3864	4.84505	3.01865	1.54952	4.4361	1.39317	5.66143	3.31645	6.50122	6.39731	5.40045	9.56163	6.95082	6.30119	9.84377	8.41843	6.32601	6.19466	10.9831	5.92957	5.56718	9.60705	11.536	6.74124	6.52043	8.9679	6.55692	5.24146	3.64855	3.22889	3.77301	4.89788	4.02761	3.11271	3.56815	4.1531	3.73385	4.74981	2.43232	2.00106	3.68243	2.80386	2.82902	2.17383	3.28989	2.07325	2.94312	1.06662
6.9915	5.0632	7.13979	9.3706	5.50323	3.28174	8.41788	4.09519	8.87615	6.85253	8.42262	7.23701	7.04066	9.50746	7.41528	8.76249	10.9781	9.99733	8.39223	7.79744	11.7563	7.42481	6.02735	10.71	12.3228	8.15652	8.05525	10.3621	7.712	7.49261	3.443	2.89793	3.03752	3.66264	2.91913	2.90094	3.77394	3.43494	3.77197	3.34254	4.21859	6.10882	5.72525	4.12373	4.27257	4.48911	6.53789	6.30068	5.35011	3.34824
2.40856	5.69322	3.596	6.42966	2.79773	1.69283	4.00712	1.22142	4.23666	3.72748	11.9393	12.5268	8.33056	12.8768	9.12799	10.0183	15.4744	14.0432	10.2935	9.84396	14.807	10.0872	10.2008	16.7992	14.8245	11.4126	9.89859	11.4285	10.1381	7.89669	6.18579	6.43157	5.23334	9.87998	8.86083	5.46163	10.1163	9.16159	8.12601	6.43531	7.80488	5.31195	9.34212	7.70616	7.64781	5.98213	8.31637	4.11832	7.57165	2.19781
6.90259	6.91379	8.27346	9.97014	6.85958	3.78027	9.22429	4.41981	9.02081	7.69389	9.72443	9.90689	8.17647	11.4581	8.05736	10.5425	13.7846	11.774	10.0546	9.92942	13.0748	9.65007	7.42726	14.3606	13.8187	9.96579	9.24774	11.1	9.52093	8.60998	3.89379	3.21853	2.71866	5.22206	4.88191	3.39142	6.1787	4.83521	4.26511	3.49185	5.34959	6.95447	6.74077	5.51736	5.81975	5.68863	8.30776	7.50168	6.93294	4.15555
9.69519	8.91358	10.8998	11.257	9.4578	6.07776	11.3089	6.59854	12.0962	9.62581	9.92196	11.5849	9.23431	13.1644	9.0481	11.7731	15.5304	13.3173	9.02319	9.70082	13.0522	9.89666	8.31309	15.0829	15.0343	9.99789	10.6967	12.5782	11.3559	9.20613	4.41279	4.17008	3.59628	5.94445	6.48032	5.00008	7.20412	6.2305	5.75595	3.14018	6.98755	8.34537	8.1558	7.25758	7.10886	7.50741	10.0183	8.62735	8.23163	6.72823
2.73821	3.4613	4.262	5.66032	3.34695	2.24701	4.58254	1.58195	4.69509	4.44414	11.3436	11.0956	8.28631	12.0773	9.24422	8.87701	13.6346	13.4271	9.16948	8.79827	14.4897	9.18464	9.18029	13.2165	14.5439	10.0768	10.2206	11.2125	9.43505	8.17681	6.52531	5.76746	5.67589	6.99014	5.69925	4.84013	6.43591	6.44351	6.17625	6.0382	4.86597	3.55465	5.7643	4.34167	4.23557	3.84268	5.57154	3.81144	4.86869	2.64334
3.13937	4.78418	4.45686	4.90997	3.20926	2.19445	4.5699	2.2268	4.11921	2.87047	8.83443	10.7234	6.34815	11.8093	8.02513	6.471	12.8721	11.0349	7.24949	6.96775	11.9029	7.47418	7.85693	14.1014	12.0833	7.61527	8.34068	9.5339	7.50226	6.76014	6.93803	6.06676	5.7872	8.06345	7.77009	4.46232	8.36141	7.73043	6.97841	6.11919	5.29111	3.69526	6.43528	4.96216	4.16306	2.36768	6.57699	3.02678	5.18604	2.51762
3.62496	6.30051	6.414	5.96488	5.3123	2.54197	5.78185	1.81853	5.49207	3.51601	8.17292	10.8526	6.39534	12.2865	7.48104	6.91801	13.7531	10.1292	7.26767	7.07988	10.8844	7.61374	7.25931	14.5402	12.0357	7.96541	7.641	8.91539	7.60274	6.38112	7.14242	7.01046	5.09626	9.00151	8.25415	5.2953	9.39484	8.29418	7.87594	5.5854	6.29642	3.50902	7.03407	4.29246	4.28023	2.67412	8.22666	3.30898	5.81774	2.69346
2.70816	2.3968	3.74755	4.31563	2.3845	0.899934	4.24654	0.891808	4.88949	2.86582	8.88916	8.52818	6.02417	9.9167	7.48746	6.54032	10.6316	10.2862	6.56316	6.35604	10.9067	6.30725	6.9997	10.4627	11.7266	7.28469	7.54581	9.01684	7.11933	5.72687	5.51488	4.85896	4.75191	6.36633	5.17066	3.93333	5.38688	5.71983	5.29865	5.73753	3.85075	2.62781	5.11571	4.03091	3.78218	2.46671	4.33409	2.49284	4.10746	1.7469
1.35172	2.26452	2.50528	1.86751	2.22471	3.25448	1.85367	2.95146	2.51913	2.99805	10.1025	10.9335	7.481	11.0178	8.01087	6.05442	11.0386	12.7243	7.11247	7.15038	12.432	8.36097	9.18384	10.1005	12.3859	8.38189	9.5116	9.22616	7.83183	7.55785	7.10765	6.20663	6.76141	7.3772	7.1476	5.85234	6.49111	7.00488	6.47076	7.61826	4.263	2.98477	4.92108	5.17217	4.23196	2.7029	3.26539	2.16202	3.95381	3.0953
1.76187	4.09756	3.72426	3.8314	2.57339	2.11472	3.24962	1.84722	3.87098	2.6539	8.62046	9.57383	6.34746	10.2335	6.42404	5.7386	10.7945	9.96269	5.84385	6.42651	9.75475	6.40022	7.38005	11.6515	11.0117	7.26643	7.05418	7.73196	7.25815	5.62891	7.00979	6.51313	6.05376	8.37878	8.16537	4.87131	8.58898	7.93897	7.42606	6.80791	5.95015	3.30214	7.42063	5.88607	5.8763	3.31639	6.30028	3.12489	5.07445	2.71867
2.08722	5.66668	3.86234	4.00331	3.42294	2.6673	3.80744	1.88043	3.50066	3.24425	11.6621	13.5266	8.32486	13.6541	8.39103	8.10961	15.3284	14.0314	8.54489	8.84734	13.7172	9.42188	9.76682	16.2571	14.2227	9.93236	10.1	10.3164	10.1991	8.0583	7.54263	7.28272	6.00285	10.2073	9.53726	5.77285	10.6822	9.90725	8.85272	6.28779	6.68641	4.61317	8.35184	6.90119	6.60562	4.62786	8.55771	2.99105	7.27339	3.05124
3.38283	7.30668	6.3714	4.79371	5.8788	2.38566	5.17012	1.29404	5.52159	3.47141	10.1335	13.0345	7.43219	14.3305	7.58419	8.15046	15.9414	12.3781	7.77409	8.53859	12.8948	9.46138	8.67856	15.9292	14.197	10.1806	8.82607	10.5025	9.51326	7.26871	7.92779	7.6417	5.24008	10.0359	8.83789	6.2168	9.95326	9.44765	8.82709	4.83244	6.93751	2.74859	7.77466	5.03106	4.99157	3.39625	8.52589	2.32612	5.82131	2.28463
2.60172	1.97925	2.58923	3.32942	1.38141	1.44432	2.80675	2.71978	4.40867	2.47037	7.16485	6.28587	4.77512	7.00315	6.37544	4.75725	7.3836	7.50988	4.90227	4.84053	9.27483	4.6195	5.90833	7.36287	9.55057	5.52634	6.08737	7.32913	5.21903	5.12601	5.37415	5.41358	5.91947	5.80536	5.53556	4.71268	4.53619	5.18453	5.4379	7.30861	3.797	2.70936	5.11294	3.99789	3.43381	2.61502	2.37646	2.04348	3.2118	1.71606
2.23499	1.72265	3.28284	4.07992	1.56088	1.10721	3.92604	1.18931	4.56796	2.84803	8.17679	7.86529	5.98875	9.3579	6.9478	5.73771	9.54409	9.70688	5.8635	6.08945	10.2331	5.95934	6.89738	9.83196	10.8537	6.76877	7.24447	8.17482	6.74538	5.49172	5.66338	5.04723	5.85877	6.00479	5.12701	4.26049	5.6215	5.65238	5.16188	6.05681	4.36494	3.3107	5.74721	4.74832	4.43069	2.98151	4.08923	2.80349	4.51132	2.16989
2.55478	2.98946	3.45614	2.87721	2.18791	1.58538	3.00521	1.79927	3.83312	1.81742	6.6124	7.76822	4.60423	9.18186	6.30709	4.84481	9.61647	7.79352	5.04652	4.87466	10.106	5.3951	5.79955	9.82742	10.4769	5.80076	6.0533	7.78867	5.45945	5.0306	5.68688	5.00791	5.56081	7.15197	6.79127	4.79748	5.83437	6.71896	6.07043	6.62575	3.17852	1.75255	5.03359	3.78602	2.99809	1.67198	3.14587	1.04305	3.16682	1.58807
2.0758	4.81499	2.20249	4.51162	3.02986	4.51329	1.82602	4.58764	2.15024	4.6861	8.88038	8.69201	6.16776	7.64828	5.75785	6.30881	8.55557	9.59303	6.29168	6.41803	9.49752	7.44766	8.32391	9.55779	8.95426	7.19785	6.91173	6.91878	6.58766	6.0067	8.1963	7.35821	7.22028	10.4147	10.0834	6.68143	9.52227	8.91686	9.11995	9.1253	8.24229	5.82187	9.43895	7.47388	7.70446	5.28789	6.79151	5.29458	6.7273	4.18317
3.7108	3.96521	2.75627	5.26249	3.85405	6.26327	3.33985	6.5571	3.46371	6.54724	9.31237	6.75449	7.48296	6.29383	6.62739	5.17073	5.52615	10.4308	5.87486	5.8467	8.77741	6.97187	9.77973	5.59401	8.51611	7.26206	7.70335	6.64899	6.43097	5.82984	8.6846	7.94838	8.0773	7.61265	8.35938	6.4228	6.48061	6.81489	6.95652	10.3398	7.53277	6.42675	8.80487	8.01044	7.24799	6.15243	5.63285	6.22775	6.88295	5.61345
1.66398	2.92044	2.37207	3.44759	2.62886	4.0421	1.55374	4.03293	2.32929	3.86896	7.25973	7.51591	5.90896	7.37087	5.43889	4.6402	7.17115	8.42872	4.62569	4.85793	8.47858	5.62412	7.67572	8.25987	8.78136	5.78272	5.70316	6.24158	5.48461	4.85113	8.32298	7.00581	7.08006	8.43604	8.28147	5.98604	7.46611	7.10792	6.9968	8.91563	6.04436	4.54953	7.44906	6.47545	5.57847	3.63126	4.52039	4.22636	4.7857	3.58028
2.13254	6.01635	2.30951	4.4653	4.32115	5.47151	1.69298	5.45417	1.64649	4.7829	8.28044	9.36294	6.83181	8.27698	5.51695	5.25372	9.03519	9.00678	5.5568	5.79761	8.95811	7.00238	8.73805	9.78186	8.9753	7.01234	6.54451	6.32339	6.37291	5.83852	8.06792	7.34536	7.40106	10.8563	11.2056	6.39699	9.74725	9.94597	9.08853	8.48106	7.84683	5.46417	9.14554	7.46424	6.73607	5.36936	6.94816	4.98665	6.50758	4.47363
3.15646	5.78112	2.84872	6.77043	4.27513	6.16349	3.73881	6.81544	2.4418	6.97379	9.77851	7.92399	7.31737	6.46518	6.38436	6.32344	7.39741	10.0677	6.64859	7.12934	8.61758	7.85601	10.3648	7.46473	7.78389	8.0946	7.23221	7.00143	6.37344	5.9916	8.95967	7.93432	8.64623	10.4002	10.1584	7.41448	8.97214	8.64891	8.3116	11.1344	9.48222	7.96087	10.7406	9.02151	8.66114	7.25514	7.40099	7.42783	8.18184	5.74268
3.89863	5.54456	3.41535	6.66929	4.82457	6.56207	4.10787	7.28948	3.3581	7.33807	10.4565	8.50809	7.92278	7.43644	6.22109	5.74398	7.24279	11.4888	5.89317	7.51638	8.65291	8.46199	11.2335	6.80859	7.36952	8.62645	7.8926	7.05002	6.68799	6.57416	8.80458	7.87298	9.16155	9.17793	8.87344	6.71332	8.00872	7.22834	7.64101	10.8743	8.51045	7.39802	9.90505	8.76884	7.9511	6.91192	6.63918	7.15581	7.38436	5.99065
2.78519	4.57491	2.59434	5.63024	4.02975	5.85546	2.82348	6.40657	2.53718	6.49948	9.04197	7.69192	7.86235	7.01812	6.14836	5.26471	6.87362	10.1926	6.02034	6.34998	8.93838	6.952	9.7777	6.76742	8.21383	7.70091	7.57642	6.76981	6.73406	5.91006	8.05815	7.59846	7.94908	8.18439	8.41146	6.58099	7.09289	6.85103	6.84172	9.65635	7.70285	6.69769	9.0027	8.18731	7.32493	6.43396	5.90815	6.38433	6.85273	5.71751
1.93779	3.66848	1.12259	4.93524	1.86694	3.61274	1.97597	4.25786	2.50803	5.01267	11.6176	10.356	8.21092	9.24007	8.83562	7.82728	10.7545	12.8544	8.30109	8.36381	12.8754	8.80403	11.0895	11.3193	12.1698	9.77175	9.385	9.63907	8.15021	7.52277	6.50174	6.12158	7.25577	8.49774	7.48881	5.64014	7.23769	6.57428	6.47554	8.90459	6.86474	5.33283	8.55192	6.706	6.41338	5.15066	5.58927	4.90457	6.12899	3.05062
2.04432	1.62207	1.15668	2.92304	1.14503	3.7878	1.84434	4.18428	3.45248	4.74936	10.7419	9.18341	7.70767	8.48659	8.89744	6.15698	8.16818	12.5319	7.03471	6.8124	11.7765	7.43062	9.49684	8.01092	11.7048	8.29217	9.04679	8.71598	7.20739	6.72802	6.458	5.65467	6.94763	6.10798	6.2496	5.49126	5.14266	5.87592	5.54214	8.43933	4.81888	3.49283	6.00352	5.60881	4.65906	3.91622	2.91344	3.81322	4.04097	2.74041
3.57838	3.50854	2.88658	5.56065	3.28772	5.72638	3.44005	6.39215	4.01479	6.16421	9.0631	6.43842	7.61404	6.93614	7.97069	6.2385	5.74177	9.94448	6.46603	5.97184	9.70617	6.98734	8.79993	7.19037	9.38582	7.2541	7.57084	7.37	6.73299	6.24879	8.59702	7.25655	7.27509	7.37802	8.74304	6.35344	5.78555	7.23281	7.27355	10.6114	7.83744	6.71641	9.27693	8.39836	7.47872	5.24594	5.92477	6.55314	6.95984	5.05379
4.95158	4.85249	4.23514	3.47128	4.39576	5.03201	3.06932	4.9884	4.84464	3.64467	9.37368	10.5216	7.11721	11.1462	8.23401	5.8096	10.0422	11.5086	6.32198	7.34059	12.8138	8.33733	8.89723	9.93605	11.9136	8.40084	9.52309	10.0066	7.45346	7.76785	6.2516	4.23278	5.74027	6.44065	7.52831	5.28832	6.39241	6.57552	5.91127	5.85766	4.46249	3.72309	5.19743	4.5054	3.85747	3.40241	3.92666	3.20005	3.63906	3.57051
6.32386	6.45561	6.05855	3.72959	6.19845	7.53421	4.41984	7.47761	5.6715	3.66808	8.44876	11.1125	7.53133	11.7229	9.02156	5.82996	10.8914	10.0683	6.80338	7.23357	12.8503	9.39977	9.20132	10.6365	11.0392	8.12854	10.2253	9.59413	7.25235	8.9043	9.70154	7.43023	8.22652	9.59938	10.8443	7.63808	9.95644	9.90276	8.59281	8.77741	5.90755	5.60988	6.14191	5.4484	4.79008	3.83483	6.08062	4.2921	5.65511	5.94798
4.07144	4.32488	4.13367	3.37015	4.19017	5.5716	2.9559	5.27863	3.90512	3.46651	7.81432	9.2847	6.02666	9.97228	7.01786	4.93529	9.24545	9.67653	5.45181	6.17982	10.5216	7.24632	7.80853	9.42778	9.72903	6.90978	8.0136	7.57335	6.1566	6.65514	8.06734	6.33785	6.69118	8.21401	9.17902	6.07325	8.2179	8.08372	7.10571	8.17012	5.21941	4.69707	6.20985	5.78585	4.39198	3.23923	4.32752	3.7725	4.79727	4.02998
3.28119	1.93394	1.75745	3.03859	1.33159	3.54294	2.62083	4.39203	4.39396	4.08798	8.90492	7.75556	5.84791	7.4307	7.55264	4.39447	6.57636	10.2933	5.09021	5.53385	10.2649	5.8147	8.03137	6.73504	10.131	6.52686	7.53655	7.4436	5.71918	5.45318	6.59295	5.47885	6.88593	6.07705	6.16761	4.80863	4.99901	4.98998	5.18101	8.55152	4.21627	2.81165	5.19833	4.77946	4.01953	3.06393	2.00912	3.14314	3.12546	2.25898
5.55629	3.3207	3.60456	4.70964	3.42202	3.9549	4.08782	4.73243	6.65911	5.09696	10.9733	9.68379	7.71705	10.4559	9.52321	6.01912	8.51402	12.2406	6.47925	6.62134	12.9343	7.2388	8.45889	7.69844	12.9708	8.12883	9.68267	10.4552	7.64931	7.08788	5.06779	3.24965	5.55216	4.80358	5.62434	3.64869	4.3281	4.57712	4.4241	6.02554	2.9425	2.34961	3.69312	3.97356	3.07312	3.30508	1.59731	3.25643	1.55904	2.05029
4.98248	4.63379	4.79686	4.34773	4.20001	2.79296	4.79434	2.83209	5.47817	2.77061	7.58022	8.51223	5.45403	10.5967	7.62806	5.43001	10.2156	9.26346	5.82707	5.56849	11.6771	6.99501	5.92375	9.27126	11.7163	6.99459	7.46763	9.37723	6.6893	6.1211	5.61028	4.6691	5.03461	5.72951	5.48066	3.94339	4.62639	4.84523	4.83735	5.5982	2.0252	1.76396	2.57559	2.20637	1.48792	1.27511	2.62244	1.82951	2.07713	1.76838
3.19972	3.11095	2.65159	3.26598	2.4882	3.60091	2.21181	3.64585	3.98988	3.613	9.18401	8.91561	6.06114	9.27698	7.12558	4.87891	8.5183	10.5786	5.45976	5.95127	11.13	6.64162	7.3971	8.31038	11.3358	7.26047	8.03911	8.66115	6.69907	6.40497	6.38035	4.5375	5.93867	6.46633	7.11923	4.55629	6.1049	6.28608	6.08597	6.22763	3.71017	2.90225	5.04537	4.51704	3.59867	2.72239	2.53182	2.83019	2.86222	2.35864
4.89801	3.2942	3.05281	4.40557	3.42016	6.18386	2.723	6.69664	5.50295	6.26127	10.4734	9.19039	8.37713	9.10227	8.7489	5.8644	6.73523	11.7728	6.23482	6.34945	11.8263	7.43631	9.68709	7.08138	11.2411	7.97943	9.06667	8.91086	7.13751	7.1539	6.61645	4.30343	7.13548	5.51099	7.34254	5.48651	5.47027	5.71002	5.41118	7.66168	5.66934	4.93077	6.41231	6.57211	5.74015	5.26723	3.08279	5.09106	3.94493	4.37649
3.82822	3.69449	2.24396	3.60662	3.17257	5.87191	2.58545	5.92963	4.25697	6.08984	10.5524	9.56696	7.25156	8.7712	7.84288	4.88736	7.34431	12.2423	5.30563	6.34748	11.0213	7.41053	9.76082	7.30943	10.6068	7.80838	8.54831	8.09134	6.53604	6.23955	7.51897	5.35484	7.39451	6.91616	8.18345	5.43605	6.73291	6.41073	6.40402	7.71376	5.16701	3.96978	6.15894	6.02111	4.76849	4.62399	3.38316	4.32155	3.4938	3.48245
4.26399	2.48764	2.85936	3.3914	2.15148	3.03923	3.21763	3.74665	5.52664	3.64426	8.48065	7.43487	5.85617	8.55163	8.01408	4.79762	7.17587	9.38672	5.0801	4.89872	10.6779	5.21384	6.52293	7.38948	11.0986	6.04096	7.38389	8.63194	5.82726	5.27615	5.15072	4.11404	5.82782	5.2319	5.9121	4.65869	4.46111	5.21805	4.69403	6.52469	2.91705	1.93075	4.1499	3.6278	3.03382	2.50056	1.4177	2.17138	1.82358	1.54767
9.70614	15.8104	10.8318	14.3566	12.9784	13.9178	7.11984	13.9713	9.4147	14.8254	19.8955	19.8941	17.3498	19.3441	14.0859	14.5261	18.8095	22.2176	15.0151	16.278	20.8654	18.4803	19.9155	20.2332	17.5812	19.3172	18.5373	17.5534	16.9916	17.0817	10.259	8.1808	9.1758	16.7586	16.228	10.5818	16.1754	14.1296	12.366	9.92009	16.9925	14.6831	19.2108	16.266	17.1125	15.4385	17.0461	15.1436	15.5915	13.5968
4.77244	10.6077	5.62835	8.31686	7.43175	8.27483	4.16829	8.57016	3.95833	8.60733	13.8568	13.8881	11.0138	13.2848	8.48853	9.2609	13.9716	15.2207	9.50577	10.7833	14.8662	12.2041	13.7726	15.4517	12.7534	12.6256	12.0374	11.3814	11.1286	10.7784	9.5213	10.4883	8.83635	14.7317	14.0631	10.0032	13.5297	12.3383	12.0736	9.33974	12.6428	9.63278	14.5369	12.6833	12.6054	10.1456	12.4943	9.87768	12.0126	8.12578
10.7692	17.1461	12.4655	14.3317	14.4037	14.6438	11.4976	14.3942	10.6188	14.6902	18.2846	19.175	15.1409	17.2529	12.6945	14.9988	17.0529	20.1516	14.9852	16.3915	17.0109	17.0864	18.9398	18.8047	16.8697	17.5066	16.1917	15.308	15.5977	15.4772	14.7513	15.782	12.9886	21.5416	21.1613	15.4578	20.3965	19.7898	19.4646	15.7234	19.1101	16.354	19.7832	18.4469	18.186	15.9583	18.5999	15.7618	17.5599	14.7772
8.38473	13.3216	8.82658	12.1267	10.7938	11.8751	7.81928	12.5465	8.16434	12.9938	16.9382	15.699	13.587	14.303	11.3156	12.7204	13.6189	18.3916	12.6596	14.583	15.877	15.8767	16.4505	15.3989	14.0675	15.7748	14.9673	13.7257	13.9549	13.3847	10.8052	10.0941	10.309	17.2608	17.517	11.819	16.6397	15.3199	14.784	11.8971	16.1619	13.5673	18.0313	15.6909	15.7947	14.15	15.1179	13.0798	14.7279	12.0606
5.72108	12.0278	7.16418	6.03871	8.91258	8.35415	4.9693	8.0197	4.93311	6.16922	12.1296	15.9122	10.9114	15.3283	9.61936	10.4409	16.3301	14.2451	10.9763	11.6143	15.236	13.3086	13.368	17.1601	13.6702	13.5773	12.8621	12.3305	12.0104	11.7213	10.4494	12.005	9.06771	15.5162	15.4965	10.1515	14.6811	14.2022	13.4563	9.15581	12.1717	9.00729	13.0387	11.4904	10.3863	8.83734	13.8452	7.63362	12.8211	8.86042
1.87771	5.36692	1.50596	4.38406	3.44676	4.99661	2.02137	4.38839	1.90949	6.04533	16.6934	16.0283	11.9217	14.8358	11.3336	9.64826	15.9216	18.7474	10.6137	11.6766	100	12.9736	14.7809	15.0146	16.7788	14.3317	13.9954	13.3707	11.9005	11.1191	7.76452	6.09625	7.62329	9.46678	9.21957	6.46174	9.25194	8.40641	7.23069	7.49677	5.78635	3.85634	7.83198	5.97937	6.2934	5.33649	5.73779	4.39448	5.51285	3.1818
5.50687	13.5631	7.06174	11.0779	9.49168	9.29194	7.02379	9.16521	5.3945	10.4992	17.7606	18.054	13.4417	15.9344	11.2605	12.0721	18.1831	19.3329	12.5043	14.6905	17.401	15.9774	16.4779	18.8229	15.9225	16.2541	14.2111	13.64	13.9864	11.9863	12.5375	12.3393	10.2358	17.6321	17.8865	10.4525	17.9835	15.7617	15.0595	13.3928	15.0168	11.3784	16.8814	15.0628	13.6936	12.2258	15.181	10.7572	14.459	8.76339
7.40394	16.4042	9.93284	11.0101	12.9339	12.108	6.38979	11.2754	6.6295	12.1338	18.2126	20.0035	15.0016	18.912	10.965	12.8589	18.798	20.4901	13.6254	15.2378	18.7793	17.7057	18.0051	20.0489	17.0054	17.5719	16.875	15.7743	16.2509	14.5414	12.7768	11.6456	9.92588	18.9338	19.0875	10.9935	18.4985	16.5757	16.5635	10.4904	15.8245	12.0782	17.5592	15.8017	15.0301	13.1582	17.2599	12.76	15.1401	12.1044
4.50785	7.73882	4.83847	8.64614	6.40984	8.25785	4.27317	8.85229	4.05163	9.39807	14.1989	12.435	11.5538	11.6846	8.94541	9.03233	11.6859	15.8388	9.47512	10.4647	13.8305	11.8904	14.3694	11.248	11.1458	12.6393	12.3847	11.1885	10.2599	10.3716	8.25522	7.72266	8.74469	10.7881	9.60509	6.88338	9.32976	8.01143	7.96874	9.89916	10.3744	8.97025	12.3393	10.5821	10.582	9.18101	9.2851	8.99994	9.71443	7.96386
3.95387	4.88844	2.907	4.24998	3.08686	3.69948	1.88102	4.10336	4.73082	4.91967	11.1297	10.7724	8.72464	11.8332	8.5862	6.86635	11.6755	12.4012	7.87689	8.62612	13.9954	9.17939	10.1227	12.0299	13.2656	10.5722	10.4483	11.1139	9.35312	8.62467	4.42291	4.34809	5.05288	7.91014	6.8576	5.02934	6.65236	6.66267	5.83036	5.56973	6.23192	4.77843	7.76307	6.53538	6.0886	5.24172	5.4527	4.23527	5.29776	3.77496
5.10092	8.23344	7.25456	6.68652	5.91901	4.05587	7.45056	3.40421	6.33703	2.78494	9.46461	12.4639	7.79204	13.5818	10.1096	9.93801	15.947	10.4078	10.451	9.55326	14.2862	10.0963	9.22781	17.2872	12.9453	10.1909	10.1037	10.8773	9.5235	8.91082	8.25112	8.04755	6.1734	10.4398	10.0477	6.82249	11.1093	10.1019	9.63101	6.82623	6.85302	6.50302	7.65055	5.43996	6.5185	5.33932	10.4521	5.06918	8.07469	4.5289
4.2399	8.24123	6.06716	7.62436	5.21152	2.39639	6.39804	2.13428	4.91182	4.44127	11.7383	13.641	8.04954	14.5107	9.48918	10.1987	17.7296	14.2122	10.6725	10.3493	16.1002	10.9407	9.57513	19.1649	15.1027	11.3399	10.4383	12.1267	10.8057	9.19832	6.98138	7.07837	5.11601	10.3138	9.50259	5.33404	10.8724	9.62209	8.70313	5.61122	7.19334	5.32006	8.36254	6.26128	6.22626	4.9614	9.68419	4.43239	7.58758	2.74866
5.73319	9.81301	7.25384	6.28385	6.45063	4.53935	7.08766	4.08314	5.95399	2.21432	9.50332	14.0503	8.20643	15.376	10.3109	9.42634	17.4888	11.1756	10.2122	10.1384	15.1451	10.9057	10.0057	19.124	13.4767	10.3838	10.8519	11.8794	9.84439	9.53312	9.1627	9.17647	6.79745	11.3498	11.2515	7.40014	11.9805	10.9953	10.4048	7.40513	6.88596	6.16902	8.61424	5.97797	6.20926	4.70268	11.3531	4.06672	8.52571	4.40297
4.14054	5.8158	5.23366	5.70995	4.09977	2.54334	5.64551	1.83924	5.28504	3.38082	10.0077	12.3709	7.58291	13.367	9.42185	8.93234	15.4673	12.7772	9.32484	9.31374	15.0889	9.75358	9.42018	16.2394	13.5998	10.267	10.3089	11.3917	9.26208	8.63922	6.22059	5.58955	5.4173	8.51963	7.43423	5.20065	8.51153	8.08164	7.15065	5.77205	5.48932	4.60913	7.17553	4.26812	4.55619	3.61144	7.39646	3.39278	6.42518	2.45358
3.96198	8.36145	5.60077	10.058	6.61845	8.0721	5.82398	7.81287	4.75015	10.1344	16.3383	14.6097	13.0656	13.529	11.2814	10.3344	14.1633	18.3354	10.9208	12.5643	16.1289	13.3873	15.4158	14.0096	13.1751	14.22	13.7606	12.554	11.8705	11.2125	11.2498	9.84252	9.58239	12.3921	12.1203	8.96939	12.0788	10.4757	11.1589	12.7283	12.2149	10.3242	13.4488	11.7886	11.5251	9.99389	10.7706	9.80751	10.9173	7.39444
2.16961	4.90049	2.42168	6.28585	3.31599	4.72245	3.76876	4.94049	2.11675	6.02822	12.0368	10.9484	8.58689	10.0263	8.63252	7.66969	11.1579	13.8101	8.2744	8.76557	11.5885	9.33691	11.2647	11.2069	10.9357	10.173	9.55873	9.06782	8.53203	7.68485	8.77589	8.22474	7.37723	9.39521	8.9387	6.26252	8.5405	7.63431	7.78575	9.05227	8.42644	6.62143	9.4905	7.73479	7.54343	5.61157	7.33444	6.04042	7.35061	3.78452
2.54331	6.02131	4.70191	4.32377	4.11646	3.96097	3.91617	3.66991	3.14412	3.24104	10.3258	13.3164	7.99519	13.5313	9.12006	7.72758	15.2607	12.9194	8.70854	8.19203	13.357	9.07463	9.74993	16.1713	12.7098	9.14224	9.92384	10.1787	8.49356	8.49474	8.70721	7.81504	6.61791	10.6814	10.2072	6.04211	10.5635	10.098	9.33667	7.62462	6.0062	5.10797	7.52203	5.79559	5.37105	2.94165	8.5516	3.53269	6.53066	3.98859
2.6117	3.23589	3.29808	6.16566	1.6717	2.18449	4.20822	3.35877	4.61694	4.69313	10.7131	8.76867	7.5079	8.87979	9.20538	7.79061	10.3453	12.1085	8.5922	7.82808	12.0666	7.7381	9.15222	11.3466	11.8269	8.97204	8.8466	9.2502	7.88056	6.85393	7.02479	6.2743	5.0188	6.68787	6.70683	5.05099	6.46788	6.15996	6.52128	7.90151	7.54535	5.51461	8.52623	7.13107	6.70965	4.92755	6.21919	5.11475	6.82815	3.2565
1.62742	6.6177	3.02302	6.0675	4.20134	5.24371	3.13319	4.90713	1.30885	5.389	12.1961	12.9179	9.05202	11.465	8.09065	8.34449	13.6482	14.1572	8.63161	9.13912	12.943	9.92399	11.6722	14.2424	12.3502	10.4908	10.1441	9.5857	9.01951	8.3096	8.50491	8.81217	7.51283	11.3086	10.9239	7.37271	11.0621	10.116	9.42521	9.02448	8.91303	6.95943	11.0325	8.51869	8.11464	6.21642	9.1701	5.91141	8.24797	4.29985
1.71518	5.62005	2.78361	6.36694	3.65548	4.74064	3.37956	4.76253	1.19306	5.2039	10.5219	10.4909	7.79139	9.36143	6.88776	7.31995	11.1581	12.1228	7.71227	8.00034	10.6183	8.31435	10.1795	12.1169	10.2678	8.70966	8.27601	8.07793	7.65235	6.7582	8.87642	8.4704	7.88877	10.3428	10.173	6.91821	10.687	9.39004	9.19841	9.01749	9.33868	7.38646	10.7383	8.73673	9.1296	6.21939	8.71965	6.18114	8.4691	4.3491
6.19964	10.7175	7.39854	5.82173	9.17415	10.5165	5.5784	10.1208	4.48878	5.60636	10.035	13.5086	9.97376	13.0048	8.98972	7.60588	12.6856	10.4714	8.9615	9.54009	13.2989	11.6451	12.7695	13.0335	9.85687	10.7159	11.9825	10.291	9.58603	10.5776	11.8512	10.9837	10.7389	13.9548	14.0853	9.91621	12.6623	12.5389	12.6291	11.1904	9.9222	9.5406	10.763	8.75484	8.55501	7.70415	11.6352	7.43953	10.3229	9.25353
2.98149	4.91486	3.3377	2.09871	4.41609	6.01676	3.16894	5.53603	2.67499	3.05792	10.8089	12.9938	8.39777	12.0199	9.17702	6.85616	12.3567	12.5953	8.0632	8.73314	13.7066	10.2972	11.5892	11.1537	12.2128	9.7901	11.4319	10.1623	8.8811	9.2225	9.4279	8.39082	8.98695	9.34823	9.44342	7.41581	8.56846	8.94114	8.20087	8.53279	5.91821	4.5151	5.94171	5.2999	5.07738	4.16539	5.52493	3.15649	4.68754	4.61408
2.43902	1.6972	0.890631	2.21083	0.907695	3.57636	1.63765	3.96311	3.97228	4.6852	11.0393	9.87508	7.60104	9.8037	9.63603	6.08851	9.15573	12.9512	6.99486	7.18557	13.0375	7.74025	9.74533	8.03088	12.7794	8.67933	9.60762	9.81619	7.81168	7.27532	6.05377	4.84723	6.74583	5.76292	5.85671	4.90296	4.96669	5.53327	5.30354	7.26021	4.05661	2.59268	4.96591	4.63671	4.03263	3.08792	1.87913	2.72792	2.54519	1.982
2.01523	5.42325	3.25661	5.2156	5.0798	6.82072	3.20782	6.42747	1.9599	7.71451	12.3829	11.7427	9.60359	10.2805	8.26523	6.56801	9.65276	14.9571	7.19633	8.14771	11.9184	9.62055	12.2274	8.18203	11.0624	10.392	10.341	9.03795	8.62856	7.88565	9.14736	7.71699	8.64714	9.25189	9.42975	6.94489	8.57769	7.72511	7.7027	9.71844	7.60736	5.91489	7.93384	8.14624	7.44599	6.37547	5.32465	6.34862	5.61581	5.36953
1.309	2.65048	1.44085	2.63388	1.82505	3.31314	1.39807	3.75665	2.2823	3.79264	9.45996	9.16096	6.77409	8.82971	7.44509	5.7527	8.84994	10.5929	6.38629	6.44957	11.0532	7.05508	9.08666	8.85073	10.9842	7.78847	7.76243	8.17742	6.85702	6.44399	6.82588	5.84864	6.67276	7.08971	6.87603	5.4033	6.23006	6.68036	6.36838	7.23961	4.32206	2.66055	5.43583	4.79931	4.4616	3.13145	2.96511	2.8847	3.20144	2.12083
3.95439	9.00151	5.36816	5.90638	6.95432	7.65414	4.57956	7.08911	1.62457	4.57567	9.96369	14.254	8.21365	13.1185	8.54981	6.55961	14.3915	12.0339	7.85653	8.10861	12.0263	11.1695	11.028	14.9033	11.413	9.25698	9.94546	8.79228	7.7588	9.06236	11.72	11.1295	10.1088	13.3455	13.7972	8.75818	12.8528	12.1815	11.8636	10.5107	6.95683	6.5509	8.21593	7.56558	5.73671	3.88386	10.5398	5.44895	8.46718	6.27862
1.50011	4.68709	1.98587	4.99318	3.85399	5.50719	3.17277	5.19986	1.16086	6.52211	14.3038	13.6005	10.1744	11.8716	10.0442	8.15278	12.353	16.9989	9.34961	9.93811	14.6047	10.8692	13.1283	11.2288	13.8161	12.0908	11.9492	10.9716	10.0813	9.01692	8.59102	7.34228	8.49511	8.6448	8.92859	6.32066	8.14314	7.27884	6.75043	9.3934	6.13482	4.96852	7.51662	7.13842	6.17119	5.1939	5.21524	5.48008	4.95452	3.73166
1.61019	2.62101	0.891742	3.59713	1.66116	4.38727	2.46611	4.93634	2.67555	5.90679	12.7993	11.1466	9.24109	9.84145	10.3348	7.45871	9.74662	15.0871	8.57216	8.62395	13.8325	9.44551	11.7325	8.64823	13.3833	10.2608	10.9024	10.2419	9.0009	8.33543	7.12323	5.95739	8.00409	6.44922	6.92991	5.67593	5.56251	6.20392	6.04986	8.39634	5.5422	3.96817	6.74883	6.21994	5.40938	4.75049	3.67115	4.17227	4.41151	3.55496
3.5488	4.88902	2.83303	5.16036	4.17338	5.69488	3.6349	5.97456	2.4761	5.94872	9.79064	8.07401	6.32011	7.36748	5.9106	5.00371	7.5706	11.0387	4.97803	6.8397	8.06215	8.12136	9.85742	6.99661	7.96945	7.93951	7.25128	6.46817	6.00585	5.95761	9.49022	7.7267	8.84817	9.40475	9.39279	6.851	8.45278	8.32036	7.91374	10.2973	7.08071	5.49116	8.0585	7.26587	6.35497	5.19562	5.48033	5.50321	5.99319	4.68689
1.28213	2.00967	1.04279	2.62927	1.4919	3.60776	2.0688	4.06041	2.25469	4.58302	9.96458	9.07385	7.15922	8.36112	7.84677	6.0172	8.25159	11.6689	6.52981	6.77543	11.3179	7.40303	9.75893	8.11195	10.9653	8.08262	8.57612	8.40219	7.10601	6.66403	7.48742	6.67187	8.12168	7.10366	7.01208	5.5105	6.27576	6.0476	6.09453	8.45768	5.66206	4.07894	6.14428	6.10058	5.36273	4.34162	3.24395	3.84916	3.77519	3.4555
[truncated: 100 more columns]

## Sheet: K7 lower-frequency component
0	1.40579	1.65701	1.47302	1.64701	0.691308	1.21747	2.62326	3.15233	2.56311	3.80157	5.47159	7.53593	5.02094	10.8376	10.0867	11.0071	11.6522	10.1643	6.3045	4.87385	5.04068	5.00769	3.85074	5.952	4.37696	5.31915	4.30184	5.43585	6.29661	9.61041	5.62742	8.70243	6.36037	6.28905	7.80498	5.02196	5.51134	3.8835	4.36501	3.33608	4.58056	3.55595	6.53801	3.63044	3.67918	4.60987	2.14046	4.5855	2.31137
1.34748	0	1.61595	1.64353	1.76632	1.10207	2.11423	3.58614	3.35242	3.6386	4.77158	5.58233	7.43131	5.22676	10.7451	10.0597	10.8597	11.5033	10.2541	6.55161	5.16704	5.31405	5.58821	4.63419	6.45082	4.87982	5.66606	4.87199	6.00964	6.69054	8.88601	5.4023	8.49515	6.21791	6.07366	7.54707	4.96909	5.79762	4.2631	4.29498	4.51741	5.20754	5.02247	6.80154	5.16567	5.07292	6.15046	3.71359	5.6618	3.77196
5.25606	3.89597	0	2.45202	0.915417	3.1196	4.12728	5.17222	1.76428	5.35746	15.3038	18.3918	20.8767	17.5993	23.6373	23.3707	24.0101	24.603	23.2918	19.6721	17.9212	17.985	16.9182	15.4627	19.059	16.5547	18.1775	16.4151	17.6736	19.6396	5.39162	4.43247	7.07681	4.88719	5.05093	5.02005	3.89445	4.71704	4.43545	3.83455	6.29434	3.95215	7.34224	5.90879	7.75383	6.45169	7.73326	6.35805	6.0088	6.60494
3.79626	3.87267	1.72376	0	2.65472	2.51206	1.33563	2.92751	2.73129	2.91989	11.0001	14.5273	18.1746	13.575	21.0595	20.4524	21.2456	21.7878	20.365	15.8342	14.2439	14.3709	12.6081	11.1168	15.5023	12.4242	14.1975	12.3062	13.5491	16.1535	7.83521	3.72579	6.7011	3.99186	4.17136	4.85118	2.83685	3.1939	1.9664	2.92976	3.84508	2.05349	3.5838	7.89975	4.47141	3.63288	4.37044	2.88003	4.31298	3.23827
3.78217	3.49437	0.655218	1.96113	0	1.79429	3.29404	4.12334	1.4341	4.15213	9.80883	13.1065	15.5625	12.17	18.5206	18.1265	18.8788	19.5328	18.0987	14.1308	12.603	12.568	11.3313	9.96068	13.5151	11.0203	12.7278	10.8755	12.1319	14.1625	7.12147	4.79308	7.82562	4.62364	5.42456	5.70549	4.12979	4.62339	3.97416	4.28547	5.21852	3.10951	5.58755	6.59633	6.18296	5.35081	6.1889	4.8383	5.67812	5.07918
1.78304	1.9849	1.46607	1.07709	1.48899	0	1.47373	2.92801	2.28248	3.00341	6.66822	9.29185	11.1617	8.55482	14.333	13.6783	14.515	15.1401	13.6682	10.0902	8.69212	8.71689	7.88113	6.76763	9.71651	7.62755	8.94536	7.47965	8.69445	10.1467	8.33438	4.39036	7.44472	5.05179	4.94153	6.15638	3.26402	3.8118	2.99279	3.19978	4.03598	2.62973	4.31013	5.71077	4.83038	3.82179	5.35637	2.88242	4.16343	3.48345
3.34227	5.49964	2.82165	1.08509	4.06531	3.74236	0	3.02269	3.26677	2.62261	9.48177	13.0879	16.8705	12.1495	19.8082	19.214	20.0075	20.4906	19.0853	14.5383	12.7718	13.0026	11.0911	9.54684	14.1856	10.884	12.8141	10.7791	12.1015	14.8527	9.14034	5.34072	8.15036	5.51028	5.65455	6.41038	4.38516	4.51246	2.4401	4.34728	3.42857	2.41505	2.4488	8.96009	3.01395	3.23472	2.90009	1.88224	4.12489	2.84496
2.66514	5.0356	4.4978	2.45182	4.63295	2.53073	1.37076	0	5.75445	0.587337	12.4389	15.0309	19.1622	14.1673	21.9941	21.5439	22.2767	22.8807	21.4808	17.0545	14.7209	15.091	14.2158	12.1971	16.5132	13.0341	14.9699	13.11	14.6319	17.2266	11.9625	7.49839	10.2392	8.16919	8.28914	9.22782	7.24398	7.22828	5.53597	7.03708	2.50271	4.25616	2.86081	8.2255	2.4841	5.40519	2.42632	3.70456	6.40002	3.95762
9.22164	8.72275	1.82118	4.26203	2.43978	5.23382	5.87807	7.42474	0	7.47627	16.7286	20.6726	23	19.3367	25.664	25.0176	25.801	26.249	24.8767	21.0919	20.4831	20.3065	17.753	16.9009	20.9709	18.2535	19.8606	18.0296	18.8323	21.5243	7.48226	6.64177	8.89555	4.14908	6.75242	6.58733	5.50038	6.34305	5.51839	5.75904	8.24666	5.69722	8.86561	9.68259	9.34935	7.67686	9.12708	7.54614	7.78169	7.66951
2.30268	4.39718	3.57754	2.07962	3.59002	2.00432	1.13917	0.530303	4.35576	0	9.72574	12.5336	16.3284	11.7845	19.2597	18.8968	19.5739	20.2571	18.882	14.3874	12.0265	12.3113	11.4912	9.51037	13.6566	10.5413	12.5623	10.5605	12.2469	14.4217	10.8885	6.77001	9.60201	7.28943	7.34713	8.19398	6.34678	6.23056	4.52595	6.11087	2.26658	3.56576	2.78872	7.73046	2.76274	4.61418	2.41871	3.21587	5.78674	3.6605
2.5134	3.09999	5.57707	5.3015	3.97661	3.30284	4.70188	6.9681	6.3271	6.3692	0	2.68411	4.10652	1.49132	7.16189	6.54193	7.40358	8.23284	6.69605	3.50867	2.05549	1.71672	1.20967	0.490948	2.69311	0.514212	1.79638	0.547955	1.9295	3.262	11.2451	6.91669	10.29	7.09865	7.94132	8.74463	6.96613	6.38745	5.68852	6.68123	6.05483	5.05532	6.70185	8.00436	6.85473	6.10893	7.00479	5.6571	6.38599	5.06974
4.03277	4.13263	8.57703	8.35121	6.98477	5.58435	7.33737	9.23407	11.1811	8.32112	1.48621	0	2.19149	0.558313	4.47894	4.28891	5.24319	6.00864	4.93751	2.69153	0.281402	0.589264	2.70576	1.25386	1.50631	0.80556	0.953801	1.05185	1.90095	1.80509	13.5561	9.10349	12.0968	10.0604	11.3493	11.0734	9.60028	9.15874	10.1456	9.1984	6.88873	6.89531	10.5016	9.56804	8.98232	10.0164	10.4004	8.89259	9.37944	7.59289
6.37803	6.74975	10.9168	11.4188	8.95578	7.70559	10.8384	13.0378	11.6882	12.2748	2.8908	3.57741	0	1.93926	0.526607	0.625132	1.16261	1.43011	1.27084	0.337094	3.4822	1.8526	1.35113	4.70688	0.836146	2.60233	0.639936	2.3098	0.740108	0.529065	9.86928	6.46729	8.48081	7.40994	7.99556	8.1562	8.59057	7.8011	8.44801	8.32868	10.2795	9.50312	12.9867	5.7044	12.7129	8.24315	13.2675	10.2475	6.79274	6.84092
2.87446	3.19146	6.02118	5.9605	4.53626	3.88781	5.40476	7.39184	7.22446	6.94571	0.698722	0.825481	1.60361	0	4.82905	4.29061	5.11833	5.98251	4.41112	1.41862	0.71542	0.303637	1.09413	0.88221	0.706915	0.300578	0.368254	0.292341	0.704816	1.16399	12.1171	7.82427	10.8466	8.50168	9.0205	10.0708	7.9848	7.24971	7.21254	7.44165	5.94425	6.16212	7.69334	8.60221	6.81287	7.25862	8.25256	6.34769	7.35917	4.95462
8.70589	8.94908	13.1453	13.5447	10.9197	10.0234	13.091	14.9158	13.769	14.0731	5.42891	6.04064	0.708877	4.55954	0	0.911358	0.584496	0.72558	0.794413	1.45849	5.91355	3.88619	2.09774	7.39244	2.21811	5.15548	2.44487	4.81944	1.96567	1.77566	8.88868	6.83908	7.33116	7.16436	8.71362	7.65942	10.5335	9.52012	10.0639	10.2604	12.6628	11.3718	14.9031	4.82318	15.0041	9.72206	15.3029	11.9831	8.00602	8.39718
7.30133	7.69695	11.5572	11.8177	9.62811	8.42401	11.4116	13.5685	11.8057	12.983	4.06434	4.88074	0.440526	3.25797	0.68222	0	0.808526	0.916765	0.5442	0.823581	4.68889	2.727	2.19715	6.00817	1.23988	3.88717	1.24645	3.45944	1.249	0.729902	9.55876	6.47184	8.06366	7.01507	7.8479	8.30583	8.92386	8.27664	8.41433	8.90116	11.2142	11.1099	13.686	5.40976	13.2259	7.93486	14.0698	10.4353	6.34278	7.57743
9.092	9.43549	13.313	13.5441	11.3405	10.1682	13.1197	15.1618	13.537	14.433	5.85301	6.6176	1.49072	5.13593	0.725884	1.41182	0	0.369228	1.11346	2.21558	6.50989	4.52925	1.97282	7.84756	3.02612	5.78333	3.03418	5.31096	2.72848	2.39187	7.66265	6.37612	6.24158	7.66088	9.70637	6.8117	10.67	10.1377	10.1312	10.7569	12.9042	12.3158	14.6782	4.22179	14.8578	9.55147	15.4284	11.8327	8.03131	8.51246
9.2236	9.62217	13.3055	13.6467	11.5651	10.2799	13.158	15.4607	13.6436	14.7804	5.93534	6.59693	1.29388	5.13994	0.651823	1.2846	0.315631	0	0.67898	2.33506	6.52728	4.60037	2.24154	7.82879	2.89959	5.74066	3.09581	5.33143	2.72094	2.4232	8.63336	6.39129	6.95065	7.5672	9.65277	7.59017	10.8684	10.1429	10.5027	10.64	13.1348	12.6864	15.1367	4.89513	15.0288	9.96762	15.8087	12.3876	8.37053	8.93973
8.0863	8.45996	12.1455	12.5756	10.3641	9.1301	11.9831	14.3384	12.5928	13.7117	4.58632	5.11864	0.723828	3.76819	0.77488	0.661771	0.794664	0.429257	0	1.57595	5.06107	3.28119	2.19122	6.39918	2.08656	4.33533	2.03249	4.02467	2.00947	1.59448	9.67809	6.5858	8.11607	7.37377	8.7944	8.57405	9.7913	9.28848	9.77616	9.60129	12.1109	11.8355	14.6144	5.91433	13.9133	9.32159	15.0679	11.6253	7.96683	8.30717
4.43196	4.86554	8.3767	8.10565	6.33792	5.40612	7.81102	9.82664	8.08631	9.37108	2.25587	3.28983	0.287426	1.67447	1.58581	1.46835	1.98988	2.68245	2.10697	0	3.16275	1.72266	0.963842	3.68949	0.650276	2.14567	0.510626	1.70619	0.401575	0.45336	9.6748	6.46824	8.61149	6.86655	7.31154	8.65126	7.40389	7.54022	5.97759	7.66842	8.20291	10.4553	9.98395	6.27093	9.64971	6.05081	10.7357	7.33393	5.87425	4.74883
3.30652	3.46147	7.64185	7.47228	6.14496	4.8116	6.60698	8.61809	10.2722	7.78018	1.20348	0.224691	2.34415	0.532849	4.44336	4.28728	5.05771	6.02351	4.84999	2.5256	0	0.512133	2.27204	0.997497	1.5779	0.71961	0.912992	0.86515	1.67154	1.85695	12.8766	8.58563	11.7036	9.7278	10.4741	10.6708	8.7852	8.37873	9.09162	8.29944	6.28365	6.17114	9.46102	8.79269	8.09898	9.02089	9.66059	7.81944	8.63863	6.58589
3.51253	3.91401	7.55439	7.77266	5.72676	4.87292	7.16263	9.46125	9.26436	8.70338	0.878025	0.973142	1.43711	0.230358	3.14161	2.86997	3.65009	4.64057	3.66292	1.50692	0.758582	0	1.51614	1.18611	0.697148	0.492099	0.303482	0.478229	0.882468	1.02371	11.508	7.42971	10.3967	8.3414	9.05558	9.50187	8.02601	7.38531	7.86736	7.4276	7.13453	6.62373	9.90713	7.48436	8.94473	7.88748	10.0588	7.69289	7.27793	6.12894
4.40515	4.98529	7.77364	7.34072	6.11339	5.05818	6.90722	9.234	7.36912	8.82795	1.97166	4.26225	2.50532	2.39571	3.8227	4.18846	3.94601	4.6215	4.23914	2.20995	3.78428	2.70662	0	3.12398	2.36173	2.15582	1.55419	1.65866	1.19479	2.67467	8.49283	4.84724	7.52937	5.85421	6.76049	6.644	7.07529	6.63088	5.62902	7.15832	8.38375	9.33584	8.74956	5.68076	9.05631	5.79189	9.73616	7.14925	5.49309	4.94447
2.28553	2.6785	5.26719	4.82799	4.00053	3.11574	4.09382	5.83737	6.66193	5.20965	0.294462	2.23823	5.77549	1.60922	9.02488	8.54917	9.32758	10.0961	8.62614	4.54949	1.7227	2.03365	1.73475	0	3.47015	0.469392	2.24994	0.642052	2.41051	4.14296	13.0972	8.99091	12.1103	8.98076	9.93027	10.4621	8.48462	8.02557	6.83352	8.40888	5.54883	4.92198	6.08381	9.94579	5.91327	7.82314	6.14365	6.05478	8.43397	6.0009
4.55693	5.06627	8.74015	8.96416	6.8011	5.8498	8.48936	10.6251	9.23076	9.94975	1.60342	2.56769	0.671302	0.908771	1.6952	1.60662	2.4191	2.89636	2.63962	0.54318	2.44821	0.907669	1.21579	2.95438	0	1.43155	0.433774	1.06733	0.494685	0.532184	9.98454	6.16864	8.93711	7.00718	7.31445	8.2725	7.07812	6.31707	7.11023	6.86216	8.49446	7.88859	10.9432	6.14881	10.4669	6.63283	11.2659	8.25152	6.0574	5.59634
2.75458	3.15463	6.24173	6.04038	4.61281	3.86875	5.3805	7.20865	7.71091	6.64551	0.340455	1.23186	2.8631	0.450311	6.04761	5.67162	6.5174	7.35137	5.86961	2.53743	0.936943	0.795888	1.12675	0.393607	1.62485	0	0.899498	0.212529	1.26668	2.263	12.0618	7.72921	11.0629	8.23578	9.13771	9.53673	7.95252	7.27067	6.99823	7.65584	5.74226	5.48257	7.38912	8.43021	6.89671	7.20081	7.54557	6.57842	7.46585	5.40952
4.04964	4.5007	7.67041	7.72537	5.99659	5.13001	7.12523	9.3564	8.27444	8.83275	1.08505	1.77686	1.10172	0.646241	3.0676	2.71237	3.4101	4.28661	3.43463	0.911587	1.68072	0.601589	0.854915	1.9403	0.558081	0.983131	0	0.788719	0.387279	0.830149	10.8054	6.49696	9.58909	7.09593	7.94968	8.63642	7.37078	6.80252	6.83723	7.06622	7.60672	7.26281	9.58507	7.2816	8.76272	6.92595	9.87362	7.777	6.58692	5.55435
2.64347	3.10701	5.81959	5.6568	4.21857	3.57827	5.1042	7.02832	6.67694	6.5668	0.31103	1.69529	2.9532	0.465241	6.08157	5.55588	6.41831	7.19856	5.66508	2.31708	1.21678	0.776688	0.776174	0.677744	1.56376	0.263256	0.854175	0	0.970202	2.23682	11.8302	7.6428	10.7755	7.91123	8.57312	9.3753	7.29277	6.92967	6.18575	7.19536	6.08535	5.46544	7.10606	8.4548	6.75924	6.5518	7.45995	6.25985	6.94683	5.24309
4.2119	4.76428	7.74163	7.58821	6.00834	5.09359	7.11579	9.2699	7.69901	8.85558	1.65915	2.99117	1.31223	1.32556	2.75407	2.72807	3.34567	3.85276	3.47796	0.922017	2.76723	1.3834	0.613676	2.80801	0.8836	1.6722	0.267106	1.16909	0	1.24246	9.29732	5.42933	8.19355	5.88518	6.36279	7.31619	6.53353	5.89638	5.65442	6.43962	8.10585	7.89374	9.15558	5.86835	9.19646	5.67686	9.78689	7.26509	5.19754	4.93511
5.00651	5.53449	9.17073	9.51438	7.3298	6.28054	8.97396	11.2471	9.68633	10.5564	1.91505	2.62123	0.369657	1.1729	1.29161	1.13003	1.82133	2.45608	2.06602	0.441987	2.46647	1.04898	1.42904	3.18418	0.440768	1.76178	0.430381	1.53555	0.742431	0	10.2154	6.21271	9.0229	7.10272	7.58757	8.41595	7.48955	6.82173	7.38835	7.16886	8.77099	8.17594	11.4326	6.36046	10.8246	7.16786	11.6796	8.71323	6.43928	5.78148
13.5025	10.9914	8.43351	10.0772	9.96563	10.4532	11.7477	14.1973	9.12484	13.742	20.988	23.9644	21.6502	22.7633	21.6658	22.4929	21.0631	21.7622	22.4429	21.9418	23.4495	22.3758	19.3743	22.3244	22.0438	22.1547	21.3761	21.8239	20.9229	22.0314	0	4.12822	3.35538	4.05517	4.76204	2.02398	5.60933	6.02009	5.01529	5.58747	13.5127	8.77102	12.7326	6.79483	14.2904	7.82536	13.8913	9.89189	6.31178	8.73411
9.26142	8.10618	6.94286	6.07997	7.40562	6.54957	8.02545	9.36146	8.03413	9.33127	17.1637	20.2311	19.0519	19.3272	19.8437	20.2323	19.819	20.5378	20.5198	19.1703	19.7341	18.8646	16.5967	18.4813	18.8419	18.4811	18.1524	18.2287	17.8803	18.9874	3.37296	0	1.37447	2.23444	1.88884	1.586	2.71694	2.68627	1.8539	2.68602	7.67421	4.46566	8.59328	2.48977	9.70194	4.74829	9.36665	6.14068	3.24597	4.73108
11.5502	10.6043	9.4867	7.71256	9.60112	8.87947	9.8144	11.7656	10.4367	11.4624	19.8004	22.7915	20.8798	21.8339	21.0073	21.8553	20.6566	21.3429	21.8087	21.2422	22.3619	21.3858	18.6848	21.0886	21.204	21.1126	20.4633	20.7997	20.1086	21.2277	3.33421	1.77133	0	2.54898	2.09569	1.35988	3.26921	3.30634	2.64803	3.58829	9.51012	5.01126	9.84622	3.81525	10.7523	4.95625	10.2825	6.49418	3.63728	5.82924
12.5609	11.6859	8.6854	8.32745	8.87491	10.1361	9.90963	12.6269	7.63712	12.1638	18.6359	22.0462	21.4146	21.1711	22.4589	22.5872	22.5958	23.3756	23.0175	21.3496	21.5449	20.8056	18.7043	19.7636	20.9656	20.1627	20.2206	19.8757	19.7959	21.1622	3.89979	4.3362	3.79453	0	2.86231	3.28325	3.81571	4.05801	3.21785	4.187	10.2963	5.63527	9.37052	7.76624	10.0051	5.25978	9.82736	6.5186	4.39775	6.54683
11.6026	10.7844	9.13426	6.92635	9.2179	8.8765	8.92236	11.21	9.59868	10.8177	20.2389	23.752	23.1701	22.8394	24.5753	24.49	24.641	25.3085	24.904	23.0543	23.2079	22.3975	20.3272	21.383	22.6297	21.8409	21.9803	21.5226	21.4737	22.769	4.02182	4.45303	2.60145	2.04149	0	1.88323	2.00751	1.76946	1.76025	2.47052	9.76565	3.2318	8.25745	7.88608	8.66828	3.65002	8.40992	4.83199	3.12366	5.14305
11.6257	10.4519	8.54745	7.47608	9.30644	9.06184	8.79135	11.2876	8.61249	10.7362	18.0055	21.3583	19.9906	20.4619	20.4828	21.2312	20.1692	20.985	21.4603	20.1914	20.8408	19.9964	17.1162	19.2634	19.9911	19.4665	19.2301	19.1926	18.7469	20.1964	1.98765	2.3985	1.49313	2.41469	2.00623	0	2.86128	3.01094	2.63192	3.06805	10.6012	5.71357	8.73267	6.22716	10.7525	4.94261	9.87097	6.55013	3.46258	5.76487
10.3781	9.42397	7.12185	5.23629	7.5462	7.28202	7.09787	10.7323	7.35591	10.2846	18.6275	21.7881	22.5147	21.1794	24.2538	24.1302	24.6102	25.1305	24.5886	22.2715	21.2272	20.9483	19.6107	19.3279	21.5286	20.0206	20.9131	19.851	20.5302	21.947	3.58668	5.31282	3.25488	2.79089	1.69226	1.96973	0	1.10088	2.17167	0.733298	8.65086	2.7332	6.95693	9.04757	7.69594	3.48393	7.4835	4.21408	3.0041	4.37795
11.3735	11.4688	8.98828	6.49779	9.29029	8.68005	8.04099	11.5036	9.00651	10.8746	18.7034	21.9844	22.6039	21.3433	24.4406	24.254	24.7784	25.3585	24.77	22.4669	21.4688	21.0454	19.6589	19.4968	21.6283	20.1346	20.9977	19.9823	20.656	22.027	3.83391	5.3773	3.32809	2.51138	1.4306	2.00457	1.133	0	2.16154	1.08369	8.01373	2.73439	6.34422	9.89311	7.13449	2.9128	6.69179	3.76779	2.38276	4.02248
9.64385	9.63724	7.19782	5.09052	8.22639	8.35924	5.30753	9.56511	7.04256	9.00694	16.0525	20.3888	20.7589	18.9911	22.6806	22.4857	22.6198	23.3107	22.5458	19.9483	19.8356	19.0733	16.5714	17.0292	19.6426	17.8327	18.7059	17.5138	18.0998	19.9208	3.39473	3.55337	2.05392	1.68885	1.25675	1.81503	1.74913	2.01738	0	1.73732	8.1689	4.05575	5.78522	7.72636	7.46406	2.83216	6.58725	3.63337	2.04104	3.52991
9.62313	8.63012	6.15992	4.60776	7.27286	6.39917	6.44491	9.98323	7.10963	9.51729	18.2166	21.2306	22.0029	20.6752	23.745	23.5768	24.1567	24.6868	24.1498	21.8261	20.6293	20.3875	19.3554	18.9143	21.0104	19.5276	20.423	19.3822	20.1579	21.4451	3.65092	3.90991	2.43763	2.85081	1.83901	2.06845	0.596853	0.966114	1.65725	0	7.44088	2.72942	6.7772	7.7956	7.83942	3.43989	7.5767	4.07028	2.64178	4.28304
5.21748	6.61822	6.05643	4.47404	5.97182	4.7349	3.90989	3.69007	7.34962	3.56429	12.642	13.7181	16.3648	13.6647	19.411	19.0703	19.8139	20.6225	19.4752	16.4622	13.2532	13.9396	14.9313	12.1508	15.2776	12.7688	14.456	13.1699	15.0952	15.5651	9.05278	5.26459	7.06376	6.0213	5.74429	6.60334	4.7389	4.66205	4.24133	4.46741	0	2.78202	2.93669	6.06565	2.37221	4.6878	2.56663	3.26238	4.27496	3.33763
7.4547	7.08176	5.0255	3.21355	5.19956	4.75446	4.014	6.1303	6.25292	6.02107	15.1148	17.9298	20.247	17.6448	22.7529	22.7935	23.5315	24.1622	23.3984	20.6033	17.1769	17.585	17.6324	15.3082	19.0088	16.2232	18.0844	16.2734	18.1259	19.4696	5.26398	3.54715	3.26399	3.32978	1.82004	3.01113	1.96015	1.76713	2.50357	2.01399	5.16034	0	4.59238	6.25645	4.65954	3.12592	4.47601	2.83842	3.42114	4.28779
5.77647	8.71274	7.64384	4.52777	7.36522	6.62537	3.48372	5.21746	7.18353	5.10822	12.2925	16.5507	20.4648	14.9198	23.3705	22.6349	23.2988	23.8876	22.5677	18.0843	16.2044	16.5991	13.9709	12.2132	17.947	13.4922	15.5628	13.4703	15.036	18.4126	10.7701	8.69654	9.50616	7.42022	7.54055	8.1723	6.45531	6.18238	5.03943	6.44413	4.34521	4.27699	0	11.2896	1.43711	4.66043	1.37375	2.87828	5.62143	3.05373
7.58243	7.51023	7.16325	7.55422	7.1539	6.18926	8.73605	8.78166	8.21704	8.7878	14.0544	16.5755	13.9542	15.5253	13.8129	14.7016	13.883	14.5607	15.052	14.3998	16.1864	14.9234	12.6147	15.6208	14.4077	14.9953	13.9318	14.7573	13.4878	14.4671	3.5049	1.12349	1.38296	2.47629	2.53405	2.16081	4.1539	3.75686	3.64028	4.02459	8.23224	5.21579	10.1588	0	10.3536	4.80646	10.3919	7.08401	3.22328	5.06433
4.20042	6.95398	6.60515	4.61159	7.11237	5.62492	3.40743	2.71397	7.99722	3.26026	11.8985	13.7123	18.1599	12.7859	21.0719	20.3022	21.0728	21.5665	19.9919	15.6214	13.3594	13.9575	13.6115	11.3147	15.4424	12.1795	13.2688	12.3133	14.026	15.983	12.9244	9.26847	10.9496	9.08668	8.92508	10.6362	7.88161	7.68169	6.52735	7.73724	2.94784	4.89021	1.1935	10.291	0	5.33597	1.00322	3.49744	6.74099	3.96331
7.85207	10.7348	9.04609	6.55185	8.69445	7.35891	5.32771	9.13857	8.51369	8.37433	15.8125	19.5151	19.4984	18.1793	21.1526	20.9987	21.3839	21.8956	21.364	19.0254	19.0012	18.1971	16.4568	16.8588	18.4368	17.2047	17.9156	16.8781	17.4413	18.8721	5.53884	6.57897	4.79604	3.22046	2.51955	3.85489	2.88375	2.27586	2.42356	2.9456	7.99402	3.76369	5.07235	8.55195	5.09511	0	5.34558	1.68036	1.09793	2.01251
5.15844	7.69411	6.31876	4.52363	6.77715	5.66804	3.24793	3.6534	6.93878	3.7255	11.5311	15.4217	19.5658	13.7652	22.512	21.7868	22.4948	23.1384	21.678	17.2206	15.0644	15.5143	13.2746	11.3372	16.945	12.3137	14.4879	12.3601	13.9942	17.4791	12.1259	8.6515	10.4179	8.12479	8.23903	9.05644	7.18941	6.88106	5.35853	7.26539	4.17734	4.18301	1.21522	10.5527	1.35479	5.31283	0	3.2288	6.15314	4.06032
7.08294	9.97135	8.42347	5.74858	8.51385	7.58756	4.25157	8.75296	8.17318	7.76337	14.563	17.6464	19.4002	16.8781	22.1653	21.6627	22.2426	22.9088	21.4167	18.7922	17.1106	17.1187	16.0634	14.8692	18.2141	15.9695	17.2394	15.8569	17.096	18.482	6.71222	7.68211	5.06991	3.92034	3.28006	4.71207	3.07481	2.75154	2.40985	3.03908	6.94048	2.55265	3.45065	9.28973	3.77962	1.19731	3.88293	0	2.21318	2.32992
8.1966	10.4711	8.16068	6.17599	8.30835	7.05549	5.4239	9.17517	8.08947	8.63062	15.4671	19.0465	18.5055	17.8481	19.8253	19.6644	20.0348	20.5769	20.2532	18.2	18.4887	17.5227	15.8328	16.6916	17.686	16.9036	17.2638	16.575	16.7571	18.0444	4.45098	4.05586	2.65587	2.6929	2.06144	3.07073	2.40998	1.979	1.5142	2.43042	7.74119	4.18836	5.42157	8.28748	6.58595	1.23798	5.98021	2.50526	0	2.14975
6.36276	9.09016	7.69995	5.26672	7.01341	6.50339	4.49327	7.67096	7.05398	7.26718	12.3663	15.2943	15.6335	14.1491	17.8933	17.5188	17.8829	18.6242	17.5373	15.2147	14.7359	14.3337	12.9503	12.8795	14.7872	13.4062	14.2528	13.2852	13.95	15.0456	5.84854	5.02377	4.47068	3.86596	3.26287	4.27778	3.11339	2.44602	2.40422	3.03494	5.55936	3.98535	3.12042	8.16674	4.48013	1.70963	4.04895	1.78436	1.52759	0
7.22985	8.1284	7.1294	6.44805	5.52891	5.593	6.58989	9.08893	7.11313	8.12185	7.91726	12.6131	11.4366	10.7948	12.5208	13.0384	12.1275	12.9368	12.9596	10.9227	11.9784	10.9818	6.85813	9.14794	11.0647	9.71016	9.86331	9.24695	9.15914	11.2088	4.26947	2.96251	3.75474	3.17989	4.27129	2.34096	4.58249	4.40134	2.88821	4.82162	8.44287	6.51219	6.9724	5.24453	9.67232	5.12153	8.2381	5.66195	4.09916	3.90083
7.26622	8.7709	6.30439	4.81534	4.9358	5.89252	5.32541	8.15868	5.99881	6.76266	7.74912	13.2732	14.6088	11.4711	17.1082	16.6453	17.0865	17.8329	16.611	12.9709	12.8149	12.2597	8.37374	8.4075	13.0117	10.0618	11.3297	9.7053	10.4334	13.3874	8.7934	6.75743	8.18265	5.57207	6.22805	5.62911	5.93934	5.76572	2.85811	5.99341	9.01539	8.13714	5.21337	10.5406	9.28639	6.44131	7.03209	5.9822	5.63261	4.78829
9.48497	10.4416	6.63826	5.01281	7.08646	8.04545	5.07538	10.4601	6.01674	9.00027	10.2863	15.438	15.2492	13.7239	16.7789	16.9471	16.5549	17.3691	16.8632	14.3806	14.8658	14.0635	9.96299	11.3495	14.4194	12.4602	13.0111	12.056	12.1557	14.6203	4.62323	4.14328	3.67424	3.33645	3.92809	3.2498	4.00743	3.43696	2.17361	3.80021	9.80761	6.64313	6.10712	9.62597	9.99155	4.57458	8.04312	5.44932	3.32266	3.17608
8.38832	10.1138	7.03702	6.302	6.80457	7.54149	6.24566	9.37113	7.19466	8.34716	9.23465	14.1934	13.9605	12.6308	15.4711	15.8051	15.5064	16.3425	15.8373	13.2894	13.5437	12.7839	9.09709	10.3109	13.2072	11.2663	11.8946	10.9281	11.2358	13.4592	4.94345	3.22153	4.12839	2.9937	4.10075	3.20276	4.51811	3.79972	2.60724	4.33406	9.08262	6.13362	5.91742	8.29165	9.23902	4.88955	7.32517	5.20663	3.57687	3.12914
10.0837	11.6698	8.15056	4.7974	9.13763	8.73578	3.75046	10.624	6.5919	10.3974	11.238	17.0558	19.1007	15.3833	21.815	21.2944	21.8243	22.4992	21.2692	17.1814	16.7011	16.3173	12.2987	11.782	17.1238	13.7808	15.3809	13.3511	14.3618	17.5922	9.10344	8.75293	8.0842	4.37177	5.3539	5.4227	4.62818	4.61866	2.15939	4.61966	11.5821	7.78922	4.94126	14.8294	10.0085	4.9615	6.92447	4.88758	4.61035	3.20147
10.9251	12.3459	8.57183	4.88226	9.22537	9.1132	4.59163	11.3385	7.39493	10.4587	12.2925	17.7955	19.1505	16.0847	21.337	21.0474	21.2647	21.9302	20.8905	17.3676	17.4444	16.9464	12.6831	12.921	17.5719	14.6238	15.7861	14.1864	14.8591	17.906	7.64913	7.60076	6.02595	3.74155	3.81347	4.00142	3.73784	3.98618	1.4854	3.71799	10.7227	7.5706	4.02075	13.2479	9.16902	4.02397	6.07324	3.99187	3.64071	2.70369
11.1632	12.495	9.90027	5.40949	10.0036	9.78222	4.17607	11.8031	8.72384	11.3681	12.0181	17.6491	19.5706	16.0326	22.2929	21.7407	22.282	22.9478	21.6855	17.8723	17.3081	16.8403	13.1346	12.6239	17.697	14.4787	16.0401	14.0567	15.1204	18.1464	7.34439	8.04269	6.71151	3.53815	3.72009	3.56714	2.95964	2.76685	1.28726	2.91798	10.9062	6.43742	3.60938	14.4366	8.90307	3.27119	5.42746	3.60652	2.93202	1.74041
10.6503	11.8536	9.099	6.40915	8.6504	9.94409	6.49842	12.1765	8.77835	11.4991	12.0604	16.8853	16.2328	15.2378	17.3622	17.8142	16.8296	17.6637	17.7007	15.6574	16.2912	15.4266	11.3329	13.2236	15.6387	14.0633	14.4186	13.6823	13.613	15.8352	2.58846	4.59686	2.36959	2.91745	3.40806	1.81582	3.80337	3.28033	2.68545	3.7436	11.0685	6.3474	6.60361	10.1713	10.1047	4.28317	8.00645	5.44873	2.81498	3.37044
10.7148	12.1825	8.4556	5.43143	8.8688	9.08249	4.96607	11.0764	7.81922	10.2131	11.7394	17.3417	18.5139	15.691	20.7297	20.4251	20.7401	21.3984	20.268	16.8998	16.9892	16.4344	12.2024	12.4615	16.9958	14.1882	15.3231	13.7408	14.2947	17.3807	6.8119	7.93301	5.84672	3.19151	3.90758	3.63086	3.49269	3.42959	1.71144	3.39261	11.4367	6.7419	4.22039	13.8342	9.19682	3.92959	6.15692	3.73372	3.15373	2.65418
9.35419	10.5502	5.22032	4.46084	5.77145	8.23761	5.13391	9.72453	5.91625	8.74587	11.5056	16.3454	17.8379	14.933	20.3554	20.0279	20.5768	21.2818	20.0673	16.6393	15.8345	15.4107	12.5904	12.0527	16.1945	13.4695	15.0652	13.2078	14.2425	16.7378	5.59166	3.92624	4.86428	3.53702	3.51232	4.12393	3.44527	3.81228	2.5336	3.43155	8.91196	5.69906	5.78321	10.412	8.03829	3.59829	6.84896	3.99441	3.94866	3.68466
3.16741	1.6643	2.58277	3.23638	2.62866	2.27259	3.64672	2.72359	3.66864	2.94558	7.23911	7.72846	10.6053	7.22967	13.8541	13.2722	13.8611	14.7203	13.3297	9.05131	7.29381	7.62025	7.94953	6.86141	8.44766	6.86473	7.78312	7.06806	8.0809	8.7587	10.1534	7.11216	10.1312	8.02768	7.79925	8.87378	6.38697	6.99503	5.78568	6.21302	3.59756	3.86357	4.87711	8.27263	4.30066	7.31882	4.8245	5.90839	7.78878	5.69794
3.94189	5.27643	1.75725	3.05313	1.75533	2.97167	3.69638	3.12625	2.21127	2.7913	8.73788	11.7352	15.8524	11.0882	18.8262	18.5445	19.2728	19.5797	18.3216	14.2403	11.171	11.5993	10.9791	8.44791	13.2115	9.64614	11.9134	9.71325	11.6791	14.0596	10.5761	7.96369	10.997	7.63024	8.71183	9.0729	7.13979	7.67899	6.17102	7.1945	4.64788	4.39611	5.38129	9.47747	5.38882	7.77058	4.80734	6.04538	8.61327	6.72454
3.3659	4.51798	1.68279	1.49477	1.34783	1.60616	2.20543	1.86985	2.44861	1.54753	7.47983	12.5921	16.9026	11.0487	19.7855	19.3533	20.1153	20.5658	19.2785	14.6493	12.1842	12.7202	9.87389	7.24046	14.1514	9.05006	11.9495	9.0443	11.0991	14.9648	12.0073	8.4836	11.4149	9.03281	8.9912	9.54787	7.42334	7.85443	5.41788	7.49544	5.01024	4.17903	3.32083	10.8495	4.69508	8.10625	3.59533	5.41339	8.94704	6.84364
2.57189	1.95511	1.74153	2.19	2.15403	1.87521	2.68607	2.03209	3.013	2.05479	7.68156	9.76952	13.9472	8.85692	17.0075	16.5238	17.2387	17.9195	16.5665	11.4274	9.29953	9.76277	9.00025	7.33453	11.1301	7.81496	9.5436	7.95817	9.37301	11.9078	11.1065	7.95331	10.9493	8.69688	8.69213	9.3499	7.10928	7.77957	6.11963	6.8997	3.86683	4.03202	4.44935	9.24064	4.27286	7.98897	4.17267	6.21754	8.45029	6.67312
3.36728	4.75855	3.91515	2.75941	2.46532	2.62396	2.66379	2.82819	5.99056	1.39946	6.05244	10.8433	15.0767	9.92299	17.8892	17.9699	18.587	19.3804	18.3573	14.0304	10.375	10.8439	9.19303	5.42179	12.6915	7.24289	10.8333	7.4274	10.3531	13.6239	12.9958	9.1665	11.8781	9.38432	9.68633	9.80927	8.72729	8.66932	6.46183	8.8516	5.51307	4.91388	4.41649	10.3982	6.13076	8.46794	3.62978	6.09543	9.09248	7.64888
5.00069	4.70852	1.15741	2.45567	1.48584	2.68135	3.34262	3.15203	1.74562	2.96804	10.4767	13.4406	17.4161	12.6381	20.3405	20.0263	20.69	21.2513	20.009	15.6409	13.0253	13.3448	12.3974	10.2816	14.8416	11.3434	13.4229	11.3578	13.0809	15.5992	9.43868	6.88757	10.1245	6.73472	7.75557	7.74734	6.14289	6.87679	5.25753	6.19525	4.45107	3.72414	5.33813	8.52332	5.20405	7.3525	4.83909	5.77618	7.91679	6.56337
3.46946	4.6418	2.55981	1.9701	2.18454	1.74063	2.36046	1.86236	3.55417	1.59224	9.5008	14.563	18.718	13.0126	21.5443	21.0761	21.8374	22.2943	20.9931	16.4349	14.1933	14.6622	11.8264	9.27738	16.0116	11.0851	13.8571	11.0695	13.0399	16.778	12.1601	8.53711	11.2307	8.70719	8.93014	9.6947	7.58857	8.04668	5.558	7.5019	4.81302	4.27492	3.76112	10.5762	5.01459	7.79338	3.864	5.29215	8.70418	6.77763
3.06729	3.33485	0.743949	1.75693	1.1913	1.69855	2.17624	2.92884	1.82727	2.7299	6.81086	9.30199	12.3155	8.84823	15.3956	15.1484	15.8147	16.5968	15.2281	10.8719	8.66717	9.07834	8.35483	6.78707	10.1678	7.71302	9.34418	7.6397	9.12286	10.8843	8.43362	5.65534	8.88548	5.76181	6.55331	6.79163	4.92946	5.55214	4.22219	4.83972	3.91155	3.10543	4.44441	7.15485	4.63496	5.61519	4.55571	4.66514	6.19135	4.94541
2.15652	2.33256	1.33701	1.26884	1.2975	1.02233	1.8654	1.78905	2.24567	1.46834	6.44305	10.4102	14.6892	9.0379	17.6869	17.1996	17.9631	18.6279	17.3037	12.2058	10.001	10.4669	8.18202	6.26031	11.873	7.46609	9.87462	7.47145	9.15195	12.6774	11.5471	7.96965	10.8939	8.49952	8.43551	9.10539	6.91154	7.44499	5.19899	6.85769	4.61336	3.59483	3.61019	9.6372	4.34422	7.61778	3.65268	5.35143	8.33416	6.64055
1.33085	0.773051	1.45967	1.16015	1.53954	0.92965	1.59093	1.56045	2.38363	1.4831	4.9695	8.17116	12.4021	6.73943	15.5113	14.8327	15.6469	16.2328	15.0638	9.37678	7.73318	8.2003	5.98609	4.80933	9.52538	5.42497	7.41171	5.41193	6.7821	10.2739	11.9986	8.2113	11.1681	8.8918	8.60497	9.64436	7.17129	7.491	5.50388	7.0622	4.43088	3.94179	3.15045	9.69438	3.93444	7.62499	3.5257	5.24062	8.27369	6.10191
8.50908	7.78256	5.82604	7.25534	5.68271	6.8891	8.28387	9.28754	5.62838	9.30616	12.8995	14.6924	17.1434	14.4194	20.243	19.6677	20.2949	21.0414	19.6373	16.7095	14.1594	14.5243	14.7969	12.7079	15.8959	13.575	14.9182	13.6681	15.3288	16.049	8.10126	5.02309	7.78853	4.48042	6.43394	6.58393	4.90967	5.21407	5.34894	4.86625	5.01851	5.58049	6.23553	7.75939	6.48836	6.94022	6.48981	6.00847	6.2007	5.38588
7.8363	7.02892	5.23911	6.78607	5.04711	6.41845	7.78778	7.86328	5.09886	7.8995	12.9948	14.8913	18.1947	14.7105	21.1099	20.7087	21.3622	22.0752	20.8809	17.6191	14.2661	14.9321	15.1762	12.5268	16.5502	13.56	15.4137	13.7161	15.746	16.8517	9.05881	6.29067	8.54379	3.95948	6.60221	7.38704	5.85283	6.39416	6.28058	5.98931	4.4238	3.96261	6.53528	7.12948	5.65391	7.02835	6.27047	6.23372	7.37539	6.73677
8.51471	7.27357	4.53012	6.73133	4.33324	6.35117	8.44165	9.49086	3.94275	9.74225	15.6452	18.076	20.1551	17.4108	22.9879	22.3176	22.9705	23.686	22.2858	19.6375	17.5676	17.5516	17.3755	15.6428	18.8003	16.586	17.9215	16.535	17.9987	18.9878	6.65619	5.6157	8.10379	3.38783	6.5497	6.75352	5.09021	5.35165	6.09038	4.90387	6.64011	5.67161	8.18805	7.03928	8.55356	7.9358	8.53969	7.53674	7.21108	6.91697
4.84212	4.0265	2.78721	3.84371	2.52583	3.41116	4.76595	5.59467	2.94611	5.60097	9.85591	11.3481	13.9736	11.1806	16.9442	16.5978	17.2908	18.0044	16.7302	13.6902	10.7895	11.334	11.7702	9.50205	12.7125	10.2634	11.7749	10.4127	12.2051	13.0562	7.41633	4.64236	7.63383	4.34996	5.909	6.33857	4.33451	4.73428	5.07861	4.09216	4.20816	3.18095	5.22522	6.24297	5.20829	6.00039	5.81195	5.05772	5.95054	4.78226
6.54768	5.27536	3.81374	5.70824	3.58875	5.09694	6.69261	6.98879	3.60142	7.05233	11.6527	13.0228	16.0341	12.9332	19.0462	18.6434	19.3243	19.9901	18.7976	15.6805	12.4542	13.1259	13.65	11.1939	14.6253	12.0214	13.5715	12.1607	14.0824	14.9239	8.39215	5.5942	8.59419	4.91636	7.04433	7.14166	5.43786	5.76668	6.06287	5.25913	4.85062	4.2406	6.13741	7.35918	5.9994	7.25213	6.44085	6.34458	7.15955	5.93508
6.86191	6.1729	4.07405	5.69491	3.56827	5.37325	6.86505	6.75909	3.90754	6.78398	12.1956	14.2934	17.6397	13.9522	20.7009	20.2269	20.8518	21.6922	20.4489	16.9956	13.5758	14.1207	14.5028	11.8295	15.8255	12.8406	14.5867	13.0039	15.0182	16.1435	7.73639	6.32304	9.38075	5.3886	7.36456	7.40263	5.6254	6.0704	6.34737	5.58183	4.43573	4.97669	5.87901	7.8868	6.52739	7.93416	6.39711	6.92807	7.71589	6.4681
7.95916	6.62089	5.04701	6.64096	4.73015	6.29202	7.90884	7.94063	4.84211	8.02223	14.178	15.7113	19.024	15.6393	21.934	21.4451	22.0932	22.8343	21.5346	18.347	15.1589	15.7987	16.3023	13.7515	17.3228	14.6813	16.2709	14.8551	16.7054	17.5457	8.59961	6.18776	8.93567	4.43486	7.20295	7.47329	5.85638	6.41326	6.42237	5.82673	5.10428	4.66916	6.62589	7.69223	6.32788	7.87834	6.85853	6.68421	7.73023	6.72135
6.91967	6.68922	4.85276	6.19042	4.51295	5.84516	6.92752	7.02818	5.14505	6.98007	10.8799	12.6795	16.0179	12.5807	19.0428	18.6753	19.4719	20.2376	19.1688	15.8125	12.0039	12.788	13.3334	10.3403	14.5316	11.3197	13.3417	11.5979	13.8634	14.9059	8.23107	4.9464	7.67671	4.3406	5.80322	6.11116	4.98555	5.32336	5.58927	4.86302	3.35582	3.41645	5.09158	6.01931	4.60012	6.26518	4.92561	5.2096	6.10264	5.41739
8.66134	7.24252	5.30926	7.44104	5.12902	7.14187	8.50165	7.19305	5.42767	7.25394	13.5517	14.8403	19.1636	15.2556	22.0019	21.75	22.5605	23.1897	22.1968	19.2828	14.328	15.3256	16.6442	12.6837	17.2537	13.7204	15.9532	14.1518	16.8487	17.8096	9.83821	7.24106	10.1115	6.2232	8.62889	8.41956	7.47277	7.71654	8.27107	7.34562	4.71177	5.47435	7.00979	8.80807	6.31428	9.30059	6.36899	8.33037	9.22285	8.18492
5.513	4.47721	4.69032	7.07982	3.83142	4.58152	8.39556	8.54557	5.5967	8.84671	9.49409	11.1152	11.3992	10.1832	12.7442	12.319	13.0358	13.532	13.3294	11.4187	10.6325	10.1726	10.7224	10.1151	10.7717	9.73016	10.425	9.89778	10.6062	11.0525	5.8607	4.49198	6.23481	4.91262	5.2988	6.06034	3.68293	3.86944	5.80418	3.3035	5.93028	5.21519	8.41772	4.77298	7.96261	6.00772	9.0945	6.27127	5.31356	5.01833
4.4599	4.93051	9.08877	8.54174	7.34751	5.91026	7.02821	7.49761	12.4062	6.05903	6.34959	6.67267	10.2163	6.88743	13.1189	13.131	14.2039	14.6733	13.6229	10.982	6.35996	7.28887	9.02655	5.57286	9.04064	6.01461	7.78985	6.57806	9.09274	9.4796	11.723	7.04426	10.3352	8.6838	9.4565	8.30717	8.24793	7.26674	8.12069	7.78269	2.98133	4.63832	7.97712	7.33001	6.46654	8.87054	5.83292	7.69955	7.71029	6.03171
4.87556	4.70901	10.1995	10.7118	8.27737	6.59828	10.0342	12.1765	14.1427	10.5828	6.65552	6.57062	8.68126	6.59018	10.5113	10.3521	11.4842	12.2409	11.2916	9.12232	6.41818	6.65064	8.5425	6.5138	7.88561	6.35372	7.18525	6.66466	8.15839	8.06173	10.1838	6.52247	9.26688	7.79598	8.49324	7.29728	7.2253	6.40282	8.11352	6.59886	4.75659	5.09007	11.1996	5.5671	9.69109	9.06139	9.90012	8.26741	6.92716	6.30661
5.25883	4.77512	8.63091	9.08981	6.43101	5.37092	8.51242	10.313	12.3299	8.40713	7.44344	7.53881	10.0585	7.33286	12.5269	12.3609	13.5357	14.196	13.1435	11.0127	7.40537	7.58404	10.2256	7.18825	9.22762	7.04568	8.18774	7.50208	9.7108	9.32279	10.1382	6.3984	8.97404	7.22288	8.66265	7.57322	7.76109	6.90966	7.33988	7.2496	3.04511	4.35684	10.2225	5.71898	7.80542	8.661	8.66973	7.87969	7.47408	6.31471
4.90141	5.42985	9.5735	10.1887	7.72159	5.8275	9.03192	11.1351	12.4982	9.87484	6.85443	6.5106	6.45832	5.85339	7.27357	6.93352	7.89281	8.39853	7.84273	6.6803	6.17338	5.67434	7.41182	7.33027	6.13238	6.05745	6.11911	6.29902	6.72194	6.14296	9.93075	5.85091	8.34322	7.09634	7.59089	7.04776	6.12293	5.43974	7.62599	5.62176	5.19594	5.43302	10.5804	4.45911	9.30115	6.81796	9.89656	6.92957	5.15661	4.65963
6.34699	6.82865	12.1775	12.9575	10.3745	8.51258	11.7055	13.1498	15.7371	12.1509	6.88432	5.53061	5.6913	5.98409	6.73737	6.09675	7.09827	7.00681	6.14457	6.85032	5.42991	5.07277	7.7644	7.35001	5.77322	6.17761	5.8772	6.59674	6.72503	5.51471	13.1255	9.63496	11.9985	11.2642	11.4287	11.0837	10.1397	9.40802	12.1102	9.4295	8.73738	8.7102	13.5244	8.25471	12.3261	11.016	13.3408	11.0086	9.62295	8.62496
9.615	9.41437	14.854	15.9143	12.8938	11.7495	15.2254	16.9789	17.3161	15.8643	8.76865	8.29562	5.43529	8.00809	6.17517	5.4548	6.51173	6.54311	5.96179	6.63413	8.00639	6.71381	7.87757	9.95404	6.03036	8.23215	6.5457	8.42838	6.88704	5.72807	11.8026	8.27187	9.77329	8.58926	9.71764	9.73727	10.3716	9.28335	10.9009	9.88981	10.7128	10.0149	16.5389	5.64847	14.2546	10.1471	15.6383	12.2287	8.53085	9.22792
4.95455	5.69724	10.8123	11.4851	8.76107	6.75419	10.0512	11.396	14.5094	10.3711	6.38133	5.52754	6.17762	5.85752	7.05827	6.74817	7.79116	8.07126	7.50416	6.50251	5.35244	5.29102	7.41581	7.0966	5.84351	5.95847	5.85014	6.34523	6.5407	5.8712	11.4816	7.66452	10.1218	9.25514	9.88853	8.79468	8.12701	7.35543	10.2152	7.51234	6.43677	6.2799	11.3799	5.89077	10.3429	9.04556	11.1674	8.90929	7.46863	6.34613
6.08042	5.73792	9.08173	9.53785	7.01424	5.85755	9.17484	11.6422	11.5947	10.2194	7.5511	8.63837	8.25986	7.66528	9.29213	8.87719	9.75416	10.1546	9.64943	8.49654	8.26484	7.37976	7.88179	8.46624	7.79114	7.45512	7.53956	7.39262	7.84657	7.94579	8.40032	4.6742	6.29033	5.03393	5.58947	5.54172	4.65522	3.92323	5.47508	4.31483	4.59922	3.96372	10.8277	3.1129	8.80479	5.52907	9.63515	6.36975	4.29814	4.36628
5.26924	4.57466	5.64829	6.34228	4.21098	4.63708	6.45408	7.2986	7.61248	5.94222	7.64227	7.39378	9.78569	7.59009	12.0315	11.8726	12.7375	13.5658	12.5445	9.98293	7.17448	7.74738	9.25418	7.21185	8.91801	7.51123	8.14836	7.73475	8.89147	9.22962	8.65594	6.06657	9.11243	6.57148	7.83233	7.9944	5.88851	6.30315	7.53577	5.43214	3.96955	4.11288	7.95191	7.02007	6.72427	7.88303	6.70384	6.97629	7.42958	6.28306
5.27145	4.80588	5.69328	6.28059	4.14713	4.69371	6.70389	8.68994	8.02713	7.52693	7.58118	8.3893	10.1879	8.12739	12.1108	11.8709	12.7453	13.5266	12.5348	10.5589	7.9321	8.28661	9.26655	7.29832	9.41839	7.68051	8.59218	7.87386	9.34608	9.65725	6.8121	4.29419	6.82737	4.93593	6.08497	6.2586	4.43519	4.62554	5.79651	3.87064	4.6445	3.93492	7.80242	5.60164	7.25548	6.53547	7.07757	5.57425	5.68545	4.54643
4.58745	3.92831	0.914167	1.91635	0.975598	3.03046	3.28314	4.78517	2.09306	4.85877	11.3321	14.4807	18.2574	13.4979	21.0381	20.3085	21.2189	21.6211	20.1463	15.6153	14.2566	14.4125	12.7844	11.4311	15.4665	12.4928	14.1324	12.3945	13.4783	16.1263	7.8644	6.15127	8.39779	5.89146	5.94883	6.93116	4.31525	4.89337	3.87102	4.54388	4.50235	2.71408	5.05304	8.53967	5.16163	5.47588	5.55603	3.95224	6.34764	4.77929
3.51254	2.62196	1.59898	1.02456	1.71321	1.74567	2.43211	4.50944	2.66393	4.58171	9.93095	12.3535	14.509	11.6082	17.5651	16.7575	17.6217	18.0808	16.7546	12.9105	11.929	11.7979	11.0379	10.086	12.6698	10.8892	11.9249	10.7311	11.6881	12.9935	7.15973	4.13704	6.25691	4.72087	4.12073	5.34731	2.66817	3.09225	2.84903	2.7206	4.11026	2.59809	4.92741	5.77807	5.05705	3.91721	5.67852	3.09984	4.39871	3.37027
7.36603	6.84953	2.23561	2.42713	1.91127	4.14726	3.84377	5.05742	2.7159	5.11438	13.9346	17.7821	21.7618	16.1693	24.4088	23.6606	24.546	24.6947	23.3747	18.6382	17.475	17.9761	15.3927	13.7587	19.1336	15.0026	17.0188	14.9618	16.2338	19.7015	8.62707	7.39138	9.37947	6.98828	7.3135	7.91177	5.5716	6.2335	5.09037	5.81071	4.6488	3.39575	5.17949	10.8373	5.18988	6.99391	5.11838	5.30066	7.8088	6.20721
3.22822	2.28724	1.6383	2.7918	0.88449	1.68634	4.04985	5.27824	2.09433	5.50546	8.85855	10.8116	11.7241	9.84423	14.4464	13.7981	14.6757	15.1729	13.5743	10.987	10.3445	10.0689	9.65107	8.92399	10.6171	9.29443	10.2144	9.19381	10.0896	11.0677	7.04555	4.59152	7.28247	5.13985	5.17863	6.551	3.65959	4.02406	4.2723	3.5126	5.55443	4.33157	7.06767	5.83885	6.68176	5.02639	7.9772	4.8582	5.24522	4.60881
2.90558	2.66528	1.05798	1.08197	0.861547	1.1063	1.80241	3.46923	1.67243	3.57398	6.0521	8.31153	11.2289	7.58785	14.2697	13.3536	14.3546	14.5254	13.2088	9.3293	7.83571	8.07999	7.09496	5.94416	9.15788	6.9175	8.11152	6.79159	7.84628	9.53121	8.74585	5.90303	8.45913	6.06868	6.3686	7.37066	5.45104	5.75418	3.50784	4.46616	3.89384	6.22919	4.27588	7.22071	4.38966	4.51549	5.24381	2.56468	5.46557	3.53535
6.19854	5.74349	1.87362	3.40128	1.3447	3.33914	4.7914	6.80597	1.0108	6.97875	11.4476	14.4296	15.6976	12.8887	18.5603	17.5917	18.6085	18.9371	17.5871	14.2134	14.0655	13.4602	12.3263	11.8989	14.021	12.1986	13.4007	12.1462	12.8126	14.5214	6.94064	5.18992	7.51321	4.02782	5.21166	6.51936	3.80982	5.05063	4.00101	3.79642	6.73366	5.38509	7.53235	6.53511	7.73512	4.8468	8.58289	5.23014	5.40072	5.01709
3.5504	2.57032	1.45859	1.65726	0.905843	1.56473	3.11616	3.91774	2.25764	4.06629	9.53683	12.2099	14.299	11.3672	17.3014	16.8504	17.5757	18.2084	16.7841	12.8607	11.7944	11.6596	10.6454	9.74734	12.3318	10.4876	11.7009	10.2997	11.2697	12.8922	6.63237	4.22882	6.80924	4.85692	4.67643	5.71296	3.64684	3.77742	3.20052	3.88082	4.40385	2.46188	5.08066	5.46477	5.3129	4.37384	5.70671	4.07457	5.0539	3.76727
9.15258	8.05583	3.53382	2.50254	3.81918	4.18979	4.26618	5.90891	4.83313	5.77807	17.0917	19.6993	23.5992	19.0512	26.0905	25.583	26.3711	26.6977	25.2702	21.6559	19.5461	19.9374	18.7797	16.8254	21.1686	18.0514	19.8427	18.1358	19.4486	21.7684	7.0642	5.66128	7.04233	5.99819	4.87914	5.60243	3.56132	4.18257	4.14059	3.80467	5.24863	2.32957	6.01205	8.01352	5.33281	5.71541	5.7017	4.95944	6.36099	5.91527
6.88732	5.87544	5.12329	2.3629	4.50247	4.72391	3.97005	5.64413	5.13735	5.38776	15.7685	19.1746	23.015	18.2998	25.7007	25.2227	26.0015	26.5186	25.1339	21.1042	18.9458	19.1845	17.8032	15.6464	20.5017	17.0079	19.1601	17.0349	18.5346	21.1794	7.27281	6.25767	6.85566	5.19628	4.34893	4.96033	3.11472	3.60166	3.65235	3.48633	4.5464	1.96762	5.21456	8.59236	4.68647	4.84242	4.77257	4.27992	5.64841	5.22076
5.07308	4.45107	2.05756	1.81941	1.74862	3.54344	3.27078	5.5158	2.35677	5.40592	11.9416	15.1136	18.6441	14.14	21.4853	20.7251	21.6431	22.0609	20.6932	16.1666	14.8709	14.9095	13.3893	12.0777	15.9139	13.1881	14.7306	13.0615	14.0944	16.5443	6.97943	5.59243	7.35359	5.35393	5.23634	6.00646	3.81808	4.11459	3.60922	3.7146	4.70213	2.60073	4.96038	8.7527	5.106	4.82449	5.48586	3.91448	5.54984	4.3305
6.64134	9.18028	7.8522	6.08726	8.02	6.8326	5.16044	6.20765	8.56364	6.40938	12.0857	13.7699	16.1292	13.4145	19.0307	18.3111	19.0019	19.7035	18.2484	16.2586	13.3222	13.7382	14.0546	11.7234	15.2171	12.5497	14.1443	12.8668	14.7333	15.3122	9.93408	7.40389	8.26086	6.75375	6.46037	8.86408	5.96805	5.96351	5.9124	6.21794	5.38894	4.53358	3.453	9.33112	2.8735	4.29643	4.15291	3.39533	5.41898	3.69687
5.36743	6.18418	6.21171	5.53508	6.01573	5.50936	4.98015	5.31523	7.18999	5.36925	8.68746	8.74114	10.2625	8.51911	12.7488	12.2526	12.8636	13.7158	12.1557	10.0674	8.46423	8.93303	9.55883	8.23345	9.86235	8.28973	9.28471	8.64539	9.74961	9.85539	10.3976	7.60896	9.24477	7.45288	6.70738	9.25987	5.72455	5.71854	5.97773	5.69294	3.29217	3.02607	3.6478	8.21672	2.21905	4.55244	3.73432	2.74319	5.5224	2.96704
4.85845	6.74224	8.70423	9.05333	7.82491	6.10362	8.29455	7.64546	9.6738	8.33319	10.2114	11.6927	11.2922	10.6368	12.3054	12.1698	12.5756	12.9594	12.872	11.3897	11.303	10.6542	10.6867	10.7901	11.0136	10.4247	10.5645	10.4397	10.8747	11.0865	9.06049	5.31386	6.54519	6.40061	5.70322	7.37522	5.346	4.93393	5.82063	5.20622	5.65518	5.64581	6.55474	4.90843	5.43792	4.10045	6.88929	4.12308	3.80683	2.93326
6.86548	8.48052	10.3309	10.9003	9.53887	8.08159	10.2325	9.86674	11.0201	10.3049	10.1936	11.8108	10.7004	10.5104	11.6751	11.2195	11.8211	12.0266	12.2335	10.9479	11.4959	10.3982	10.6551	11.365	10.5631	10.3872	10.3101	10.273	10.4337	10.6434	9.42965	5.9812	7.21469	7.31031	6.37379	8.15825	5.56869	5.02353	7.3465	5.37868	7.3554	7.40482	7.63448	5.61874	6.98813	5.06441	8.38551	5.99018	4.62554	4.22655
2.82197	4.08919	5.50007	5.7378	4.98717	3.67353	5.32525	4.96727	7.23296	5.34596	7.52378	7.76765	8.86801	7.77058	9.7312	9.49374	10.0729	10.9959	9.81798	8.75829	7.56867	7.55905	8.48895	7.68635	8.47645	7.54058	8.08445	7.77812	8.49599	8.50586	9.53179	5.7306	7.9347	7.41357	6.59078	8.33512	5.38254	5.28872	6.49506	5.21838	3.94023	4.1688	5.18622	5.98925	4.14172	5.14612	5.76344	4.02735	5.01976	2.77283
5.8208	8.08946	7.4547	7.31417	7.03762	6.13737	6.74511	7.90995	7.39232	8.34424	10.0508	11.9541	10.2027	10.8103	11.0331	10.7743	11.3398	11.6319	11.0913	10.576	11.4765	10.6893	8.92195	10.7346	10.3581	10.3936	9.77571	10.1986	9.59789	10.4288	7.37618	4.61833	5.39479	5.12137	4.65779	6.60927	4.94281	4.73828	5.049	4.8084	7.62588	7.3242	6.54461	4.71695	6.89918	3.71422	8.19493	5.27408	3.30162	2.73855
4.56172	7.47854	6.88693	5.01921	6.23508	5.18741	4.2511	3.37388	7.78876	3.76604	10.2689	12.1756	14.5579	11.6773	17.6627	17.3405	18.0614	18.7534	17.4518	14.5067	11.6255	12.0568	12.4877	9.99304	13.3294	10.7061	12.4244	10.9943	12.9614	13.6092	10.6571	7.385	9.55397	8.13628	7.93892	8.93951	7.09135	6.95703	6.8927	6.9592	3.99776	5.37643	2.2027	8.15674	2.49809	5.87384	3.69117	4.70764	6.33031	3.97543
3.49286	5.19134	5.36756	5.69612	4.69318	4.03651	5.17389	5.98406	6.33839	6.47703	6.8847	8.20563	8.12272	7.41795	9.09194	8.89237	9.34529	10.077	9.68499	8.40685	7.79862	7.31701	7.69806	7.34198	7.9055	7.13913	7.46509	7.32848	7.82534	7.93105	8.78722	5.23113	7.09784	6.2728	5.43872	7.59492	4.74214	4.54804	5.5372	4.50054	5.93702	5.03759	5.66671	6.13889	5.34395	4.01425	6.85161	3.96335	4.25497	2.75687
4.51319	8.13544	7.03923	4.64928	6.72124	5.27791	3.10579	6.29366	7.38786	5.82692	13.9244	17.2781	18.2394	16.1371	20.6432	20.0616	20.6071	21.3027	20.2299	17.4924	16.7593	16.2968	15.0959	14.4507	17.1054	15.1849	16.3595	15.1393	15.9785	17.4218	6.70783	6.82609	5.71134	4.58291	3.88647	4.97773	3.60549	2.99024	3.65682	3.74287	6.52997	4.08449	3.55136	7.40516	4.20304	1.54385	4.16106	1.49064	1.96372	1.40253
6.05838	7.08942	7.41088	7.61003	6.60373	6.22964	7.25957	9.20844	8.82481	9.23109	6.94505	8.32529	7.78349	7.29456	8.7255	8.11368	8.98034	8.97736	9.09253	8.0284	7.96093	7.18414	7.88283	7.91598	7.51573	7.19759	7.39976	7.22667	7.5626	7.67232	7.88637	5.56428	6.717	5.8554	4.86201	7.09761	2.93018	3.06766	5.75415	2.77369	6.35605	5.85603	6.75388	6.21891	6.85531	3.49485	7.65021	3.89455	3.39845	3.07553
11.4936	11.2746	7.10925	8.42432	7.21492	9.67195	9.60057	9.62719	6.59519	9.39109	16.9439	18.8256	22.1509	18.9513	24.8124	24.5626	25.4784	25.8449	24.8477	22.6187	18.2741	19.1839	19.8838	16.4406	20.9509	17.6362	19.7689	18.006	20.49	21.2421	10.3787	8.6231	10.1701	7.04992	9.68073	9.93741	8.68268	9.05393	9.13848	8.48206	7.55777	7.65072	9.37151	10.0197	9.48746	10.5488	9.52075	9.58157	10.0228	9.48115
9.97575	8.87123	5.9417	8.85124	6.07856	7.70095	10.1301	11.5585	5.24087	11.4723	15.5852	17.0788	18.1214	16.8837	19.7443	19.2096	19.9144	20.2942	19.6943	18.5071	16.5958	16.569	16.9094	15.9175	17.4506	16.2089	16.9091	16.2739	17.2526	17.6104	8.61287	7.78585	9.12834	5.91775	8.74914	9.39511	6.50004	7.28693	8.82979	6.3818	8.92571	7.64116	10.7534	8.8801	11.0946	9.61406	11.874	9.21324	9.04072	8.71438
10.5946	10.1558	5.86146	6.71326	6.23651	8.16202	7.58074	9.38751	5.10556	8.73149	15.7824	17.7304	20.8656	17.7152	23.6684	23.3351	24.1193	24.4893	23.4607	20.9217	17.2226	17.989	18.3377	15.3259	19.5801	16.555	18.4914	16.7652	18.9907	19.9051	8.83639	7.09158	8.38535	5.15644	7.60291	8.43862	6.84408	7.29589	7.11021	6.69876	5.64381	5.29161	7.43571	9.39965	7.11427	8.14094	7.32466	7.18409	8.07645	7.63768
13.129	13.4414	9.326	8.43342	9.71452	11.3542	9.16821	14.1553	7.50433	13.3742	17.9174	21.0675	23.7243	20.6027	26.4177	25.9554	26.7218	27.3258	26.1984	23.5212	20.3679	20.6682	20.3918	18.0491	22.2637	19.3031	21.1611	19.3323	21.2683	22.5279	6.55341	12.1113	8.98964	4.43417	6.24059	6.74836	5.01901	5.36269	6.78637	5.18403	10.1114	5.86739	7.99802	14.9379	8.51213	7.22564	8.54467	6.71672	7.09068	7.73285
10.6736	10.1921	7.19404	9.16876	7.33365	8.87164	10.2038	12.5158	6.49457	12.5915	14.3787	15.9983	16.2679	15.1876	17.5851	16.9923	17.8065	18.1147	17.5411	16.5231	15.4794	15.1129	15.2824	14.8208	15.6804	14.6825	15.2404	14.7378	15.5407	15.8971	8.64518	8.06189	8.6583	5.63004	7.62567	9.00503	5.89016	6.30686	8.14008	5.93225	9.99963	8.02671	10.9991	9.45444	11.2555	7.95742	12.165	8.21054	7.88585	7.86424
14.5877	13.9512	9.14328	10.0554	9.63199	12.2495	10.8347	15.069	7.6863	13.7977	21.304	23.8385	26.7002	23.5493	29.2641	28.8796	29.6076	30.1032	28.914	26.5722	23.3663	23.7572	23.667	21.259	25.3199	22.4294	24.2196	22.5284	24.3699	25.5641	9.24613	12.7249	9.80623	6.26505	9.25199	9.73339	8.11647	8.45373	9.23294	8.05988	11.8059	8.22434	10.7798	15.2975	11.498	10.3068	11.4404	9.81218	10.0279	10.3317
12.7904	13.0572	8.56972	7.80354	9.03275	10.7685	7.69021	13.0343	6.82361	11.899	16.9334	19.812	23.3794	19.4612	26.0982	25.6729	26.3769	26.9998	25.9794	23.3443	19.1036	19.784	19.9553	16.6531	21.785	18.1633	20.3469	18.3713	20.7896	21.9803	6.62989	10.3926	7.167	4.55677	6.235	6.53266	4.74658	4.96636	6.03782	4.68036	8.83375	5.34222	5.88995	14.0154	7.48303	7.18072	6.85388	6.24158	6.67733	6.51532
10.6508	10.5217	7.10707	6.99856	7.02363	9.2521	7.46364	10.7346	5.65277	10.6209	15.5879	18.178	21.1181	17.8265	23.9915	23.5276	24.2457	24.867	23.6437	20.6638	17.5913	18.0819	17.883	15.4609	19.6038	16.7342	18.5467	16.8002	18.6729	19.9177	7.28812	7.64541	7.51617	4.21864	6.32061	6.69851	5.11723	5.43193	5.87211	5.07085	6.86153	5.00218	6.61189	10.3754	7.43142	6.91971	7.11619	6.1489	6.58653	6.31838
10.1769	10.0906	6.53359	7.11835	6.75602	8.44527	8.03908	11.3841	5.82125	11.1169	14.2399	16.3918	17.9136	15.9719	19.8712	19.3494	20.0229	20.7299	19.7668	17.9168	15.673	15.7994	15.8933	14.2811	17.0224	15.0864	16.2666	15.1124	16.5372	17.1632	6.35691	6.88716	7.33241	4.50146	6.07386	6.80183	4.16042	4.49982	5.75446	4.12478	8.10232	5.57215	7.44712	9.99902	8.57361	6.52664	8.61835	5.95297	6.21423	5.75649
5.77471	5.31381	5.35205	6.93935	4.91334	5.33136	7.64218	8.79354	7.19328	8.91595	7.86805	8.63253	8.76697	7.96015	10.1175	9.7356	10.4066	11.0988	10.6122	8.95046	8.25654	7.96876	8.85233	8.0967	8.53084	7.86868	8.23833	8.08803	8.65803	8.44447	7.9358	4.26633	7.057	4.79315	5.32377	7.06471	3.998	4.25614	5.01943	3.71583	4.70809	4.12316	7.46546	5.27133	5.91926	4.93524	7.91282	4.78197	4.93785	4.47848
7.05895	6.3104	7.08798	9.63249	6.24738	7.08079	10.3014	10.5773	9.07764	10.4739	8.67232	9.58933	9.81403	8.89487	10.9044	10.8459	11.6239	12.1042	11.7293	9.98171	9.20776	8.89723	9.52683	8.92563	9.3006	8.71319	9.03653	8.80263	9.29421	9.5853	8.71933	6.32773	8.31328	6.5272	7.33829	8.16822	6.43387	6.51226	7.94318	6.05916	7.57887	6.30534	10.6429	6.29904	9.38996	7.66321	10.7143	7.72739	7.15773	6.71657
4.26783	4.16418	8.37051	9.41713	6.87076	5.43202	8.61931	10.3902	11.3779	8.9785	5.7329	6.31998	7.84043	6.39406	9.02034	8.9249	9.84617	10.356	9.88727	8.01405	5.97831	6.26627	7.25463	5.94404	7.2283	6.03789	6.75501	6.34134	7.2218	7.41201	9.98715	7.45501	9.83356	7.49085	9.24386	8.3548	7.25248	6.75364	8.57231	6.61129	5.33563	4.80135	10.541	6.67046	9.32382	8.98825	9.58167	8.04314	7.39976	6.40332
6.72248	6.33592	8.44519	9.71243	5.96189	6.78523	10.3334	11.6712	10.0814	10.3087	7.51689	9.17777	8.41878	8.04865	9.32749	9.1171	9.83788	10.3089	10.06	8.49588	8.67186	7.90101	7.76832	8.39133	7.82842	7.68225	7.77022	7.6518	7.76497	8.12332	7.22114	5.09107	6.7914	5.56546	6.32059	6.85959	5.51185	5.39099	7.04632	5.12478	7.66091	6.78401	11.2546	5.13335	10.4512	6.74648	10.7879	7.79523	5.8875	5.218
4.95919	4.59275	5.56723	5.44265	3.78398	4.73786	5.72925	5.63861	7.59555	4.73195	7.14923	7.811	10.6797	7.72314	13.91	13.6547	14.4572	15.2606	14.114	10.6615	7.29352	8.10104	9.16709	6.50355	9.40076	6.88645	8.53708	7.31981	9.25457	9.77376	10.2211	6.80081	9.74452	6.88313	8.12835	8.43736	6.45563	6.8312	7.07711	6.04974	2.79927	3.98244	5.47167	7.79727	4.8602	7.55281	4.5171	6.00189	7.55321	5.37894
4.586	4.80252	10.0668	10.187	8.43649	6.71045	9.21044	11.1134	13.334	10.006	2.38321	2.67187	4.6157	2.54553	6.31219	6.31793	7.31544	8.25689	7.37077	4.77767	2.35918	2.6825	3.8893	2.27412	3.7637	2.20182	3.11414	2.39514	3.77428	4.12338	11.7118	8.04452	11.1728	9.14416	10.1032	9.2409	8.48827	7.76962	9.07297	7.79228	6.23889	6.3481	10.4274	7.61383	9.43572	9.39905	10.1072	8.33505	8.03271	6.551
7.69889	6.7298	7.5862	10.5024	6.62773	7.51277	11.1285	11.1198	9.0797	11.1589	8.85835	10.3845	9.47387	9.17834	10.2573	10.1672	10.7621	11.2608	11.0637	9.49021	10.0601	9.12257	8.93294	9.71507	9.12195	9.01772	8.89559	9.0039	8.90669	9.25087	6.97175	5.15227	6.68703	5.19435	6.15998	6.608	6.01468	5.96263	7.17266	5.87229	8.14981	6.87783	11.1883	4.88782	10.2048	7.09544	11.2014	8.20704	6.11085	6.14056
8.61176	8.4097	11.375	12.3258	9.30476	8.69599	11.9173	14.5997	12.8949	13.1735	9.18554	10.4433	9.96243	9.49404	11.2194	10.8821	11.7352	12.5862	11.7854	10.2094	10.1961	9.47252	9.61222	9.99716	9.78441	9.4789	9.17615	9.52484	9.58523	9.67582	8.73374	4.81935	6.92964	4.2155	6.62746	6.09047	6.51263	5.56143	5.85873	6.29101	5.02569	6.28864	10.8088	5.27011	9.21149	6.90142	8.91798	7.48264	5.26668	5.0832
7.61284	6.51012	8.84762	10.353	6.29993	7.1987	10.9558	11.9039	10.9456	10.3468	9.21743	10.3336	10.0908	9.70072	10.9173	10.7689	11.3232	11.8318	11.5967	10.3329	9.92844	9.4897	9.4911	10.1057	9.65077	9.40339	9.55148	9.46348	9.60926	9.79824	6.41033	4.81696	6.65343	5.40138	6.5161	6.47032	5.37882	5.51157	7.34573	5.01697	7.19583	6.05842	11.3567	5.05046	10.8095	7.53703	10.5118	8.13526	6.16948	5.67369
11.4704	11.3295	6.0763	7.1753	7.27595	8.96332	7.62273	10.9958	5.34757	9.89957	15.8157	18.0204	20.7202	18.1675	23.0824	22.8145	23.632	24.2383	23.1999	20.7307	17.3581	18.0905	18.1379	15.7989	19.4972	16.9583	18.5648	17.048	18.8755	19.8088	7.49945	7.95935	7.84226	5.31518	7.04725	7.5479	5.80631	6.2647	7.23655	5.92925	7.93915	5.36995	7.84702	11.3473	8.27064	7.84794	7.66247	7.08551	7.63208	7.4635
11.3362	10.7228	14.1171	15.2093	11.7981	11.4988	15.0917	16.6883	15.2113	15.5537	11.0001	11.6079	6.70187	10.5308	6.41886	6.7189	6.55265	6.7403	6.68117	8.15518	11.3524	9.51904	8.73337	12.88	8.22708	10.9328	8.33749	10.8622	8.4103	7.62262	6.94072	5.22977	6.1751	5.31121	7.76436	6.18941	8.83037	7.89113	8.95899	8.52887	11.4491	10.3332	15.1859	3.41657	15.3557	9.85437	14.7087	11.9984	7.01094	7.90903
4.14316	4.28342	2.12854	3.14393	1.93138	3.09852	3.88925	5.83218	0.774136	5.92059	7.44369	10.4869	10.6769	9.01985	13.0769	12.5652	13.3557	14.0475	12.8229	9.89311	9.83486	9.11798	8.12363	8.05868	9.59787	8.32703	9.00571	8.02463	8.69502	10.1	6.50192	3.5443	6.68034	2.78478	4.2764	5.30968	3.35204	3.62539	3.59285	3.25809	6.48868	4.78546	6.55015	4.97366	6.90268	4.09468	7.50929	5.01509	4.06992	3.98747
5.14845	4.99252	5.26982	5.54884	4.9468	4.66392	6.25439	7.68703	6.01027	7.32099	8.9898	11.861	9.57896	10.1854	9.99505	10.9307	9.88901	10.6415	11.2447	9.40378	11.3708	10.2706	7.1592	10.1478	9.76497	9.67536	9.0168	9.27228	8.6133	10.0179	2.77798	2.26069	2.74288	3.7892	4.07046	2.12019	4.9069	5.23746	4.62794	4.76281	9.15258	6.47927	8.79141	2.24261	10.0509	5.79406	10.0761	7.34811	4.63052	5.36285
4.22423	3.20496	0.669369	1.50545	0.834107	2.14138	2.87651	4.01035	1.75427	4.10225	11.1971	14.4059	17.2681	13.44	20.1949	19.6374	20.439	21.0261	19.5608	15.4029	14.0193	13.9748	12.5972	11.3408	14.9145	12.3625	13.9993	12.253	13.3483	15.5528	7.09967	4.88364	7.7131	5.22889	5.3895	5.71757	3.93814	4.51315	3.34742	4.07162	4.93366	2.72258	5.40658	6.79224	5.81393	5.15184	5.9076	4.51037	5.72825	4.86928
6.18753	6.13289	2.55379	2.18141	4.28154	6.0019	3.05512	5.84085	3.46551	6.3241	13.4497	17.9991	22.0882	16.7165	24.709	24.2418	24.9869	25.35	23.9864	19.8586	17.7228	18.1851	15.6227	13.3618	19.4713	15.2007	17.5607	15.0986	16.7457	20.1564	8.29721	7.3081	8.86419	5.95943	5.81901	6.07159	4.34312	4.94473	3.46946	4.69088	5.61569	2.30184	4.50169	11.1943	4.94091	5.61533	4.42763	3.86185	6.66993	5.89122
6.72693	5.80182	0.836474	2.82581	1.35616	4.02829	4.52507	5.55558	1.54541	5.61905	15.4556	19.1715	22.6886	18.2413	25.3766	24.9999	25.7016	26.2581	24.9082	21.0098	18.8582	19.0669	17.4528	15.5088	20.3211	16.9444	19.048	16.8635	18.3191	20.9655	7.58685	6.25264	8.81099	4.99882	6.53722	6.57057	5.20644	5.91637	5.01812	5.51698	6.08189	3.85834	6.90642	8.57325	7.28473	6.98377	7.01691	6.32202	7.50455	7.07601
3.21702	3.63846	2.25475	0.715866	2.80161	1.58474	1.46105	2.91808	3.53826	2.99406	12.2498	15.9196	19.4807	14.9685	22.2947	21.679	22.5351	22.9035	21.4704	17.2714	15.6584	15.8153	13.909	12.3379	16.8945	13.7375	15.6491	13.6006	14.8419	17.5033	8.69147	4.22122	7.36989	5.06238	4.83111	5.62014	3.49764	3.70203	2.38178	3.44354	3.36709	1.66948	3.99447	6.9092	4.40989	3.97448	4.37886	2.95245	4.64968	3.96014
6.33025	5.42116	1.14289	2.79267	1.69786	4.3432	4.3298	5.73329	1.71301	5.72995	15.022	18.7455	22.2532	17.8265	24.9813	24.5852	25.3145	25.8684	24.5016	20.5666	18.421	18.6336	16.9542	15.0831	19.8615	16.5137	18.5982	16.4132	17.8169	20.5264	7.47661	6.37544	8.70388	4.78559	6.32347	6.49983	4.97346	5.61497	4.85527	5.3112	5.81761	3.55166	6.54302	8.61289	6.85968	6.59729	6.43709	5.84477	7.10199	6.85388
5.92994	4.86453	2.03451	3.8168	2.43898	4.46578	5.17291	7.50391	1.73729	7.58194	12.6926	16.2118	16.845	14.5963	19.3635	18.6623	19.4598	19.9416	18.5607	15.5414	15.7687	15.0137	13.0746	13.3023	15.4895	13.81	14.6306	13.5424	13.8858	15.9137	5.40667	4.02361	6.49963	3.43824	4.33715	4.71554	3.38311	4.00641	3.26713	3.65559	7.364	5.12045	7.80082	5.80778	8.22378	5.04681	8.35885	5.89306	4.76494	5.36407
5.51287	4.78188	1.19226	1.44296	1.84307	2.65001	3.15774	4.77917	2.65781	5.0059	13.1612	16.0788	18.7486	15.1623	21.439	20.768	21.6155	21.9435	20.4979	17.0318	15.7057	15.767	14.5015	13.1593	16.7288	14.3329	15.7679	14.2104	15.2369	17.1927	6.48271	4.27997	6.51333	4.55631	4.30644	5.13511	2.69998	3.25137	3.25576	2.82077	4.95857	2.6439	5.97389	6.48082	6.15678	4.4718	6.57225	4.05887	4.80834	4.62562
3.60374	3.20933	2.60639	0.817022	3.22029	1.34409	2.1061	3.02753	4.02561	3.16203	14.3116	17.1641	20.084	16.4465	22.8999	22.5341	23.2424	23.8437	22.454	18.6436	16.7229	16.8329	16.0391	14.3623	17.9563	15.419	17.0955	15.3556	16.6754	18.5483	7.59017	3.07955	6.09	4.95675	4.09767	4.54318	3.11684	3.23865	2.53036	2.83364	3.79291	2.17417	5.42701	4.30394	5.43232	4.33162	5.61702	4.16282	4.25856	4.48774
[truncated: 90 more columns]

## Sheet: K7 higher-frequency component
0	1.90236	2.82006	2.27998	3.94176	1.86073	1.80968	1.29868	5.98409	2.48533	3.31768	5.99035	5.74745	2.28506	3.69199	2.0433	2.58133	2.28929	1.45764	2.22679	4.90485	4.19524	2.23373	4.70496	3.3286	5.45701	1.88132	4.06378	1.34768	1.98797	11.6733	3.93094	7.8615	6.3148	8.1978	9.28303	6.10794	7.42464	6.24041	5.98908	6.35234	2.90356	3.27594	3.15831	3.33302	10.0424	5.31644	3.26282	4.41149	2.83439
1.36548	0	3.75023	2.37757	4.47815	2.26724	1.65513	1.39516	6.65617	1.93594	2.37498	4.46869	4.4893	2.52282	2.95257	2.97638	3.62838	2.58472	1.89382	2.35922	4.03027	3.65905	2.88095	3.99384	2.62514	4.72511	1.55512	3.19326	1.65776	2.33308	11.5214	4.39685	8.2433	7.03862	8.61034	9.44016	6.64045	8.03172	6.67193	6.38726	5.12924	3.4575	3.90813	4.06367	2.76742	9.98233	4.60471	2.35168	5.57701	2.6943
2.71298	4.34599	0	2.45749	3.04062	2.17698	2.41216	3.20149	2.96143	3.90737	6.00682	7.79986	7.61452	3.55492	5.51719	2.74567	2.79574	3.40365	3.03884	3.29911	7.85768	6.74495	2.12522	7.04253	6.40999	7.59612	4.02276	6.76916	3.63791	4.46739	10.5448	4.15583	7.81125	6.29197	7.08198	8.62172	6.14946	7.02648	6.7415	6.08444	10.6204	3.95739	3.03643	4.32609	4.51284	10.3174	6.19125	4.77485	3.73737	2.76155
1.67921	2.48909	2.01642	0	2.34392	1.49642	1.37011	2.28345	4.19396	1.795	3.5539	5.48624	5.15894	2.20854	2.66666	2.83562	3.09306	2.14625	1.61913	1.9143	5.0232	4.19552	2.99713	4.51645	3.80122	5.20151	1.7882	4.2335	1.62535	2.67498	10.5348	4.5974	7.93478	7.04847	7.66822	8.73173	6.47566	7.56544	6.65902	6.14685	7.01316	2.95076	3.31909	4.06241	3.02284	9.56449	4.24338	2.67231	4.86912	1.31265
2.49037	3.7704	1.78363	1.86548	0	2.01444	2.18111	2.60223	3.06678	3.39779	5.2021	6.13108	6.26507	2.98528	4.21366	2.59359	3.20705	3.57358	3.23462	2.17006	6.10113	5.60373	2.1669	6.41158	4.95743	7.04999	3.17318	5.26809	2.81839	3.02514	9.23824	4.59658	7.84893	6.20905	7.36756	8.66508	5.36706	6.21378	6.20969	5.04548	7.98127	4.16304	2.64235	3.2396	3.62302	7.98445	4.9383	3.88718	4.15205	1.96692
1.40334	2.44388	1.70263	1.41222	2.0718	0	1.09178	1.50654	3.86467	2.63322	3.62162	5.89506	5.35992	1.79248	2.89089	1.67267	2.36452	1.48895	1.91729	1.47947	5.21348	4.47184	1.74175	4.87284	3.68669	6.35035	2.2951	4.55716	1.67889	2.09019	9.13067	3.84373	6.01434	5.83524	6.65595	7.22124	5.29297	6.28664	5.38316	4.82734	5.94301	1.84105	2.64849	2.58964	3.26503	7.91058	4.76704	2.85676	3.95639	1.82368
1.68843	2.09701	2.42387	1.45738	2.95846	1.51219	0	1.80997	4.70406	1.84597	3.07258	5.60932	5.21016	1.64431	2.23919	2.14112	3.29834	1.30019	1.3762	1.98995	4.81702	4.15132	2.27893	4.37746	3.18904	5.52794	2.00798	3.98609	1.45439	2.67897	10.2927	4.75207	7.28323	6.5978	7.66129	8.49214	6.31379	7.22123	6.57091	5.96611	6.2083	2.06851	3.04565	3.82828	2.60276	9.18697	4.15229	2.09107	4.68478	1.48586
1.02253	1.64085	2.9174	2.75494	3.89119	1.74387	1.65543	0	5.59674	2.65384	3.68226	5.49828	5.90298	3.0092	4.00814	1.90921	2.66821	2.49631	1.92144	2.4423	5.78189	4.7238	1.91882	5.10462	4.09263	5.69695	2.42502	4.64765	2.30602	3.23905	11.5888	3.85673	7.64378	6.39604	8.32378	9.30061	6.36899	7.78441	6.59968	6.22557	6.47106	2.89973	2.59881	4.04866	2.89	9.78287	4.35761	2.78416	3.72146	2.6558
4.78398	5.8507	2.45062	4.01987	3.17646	3.5391	3.73306	4.53841	0	5.63408	8.01089	8.58387	8.65156	4.95114	6.61496	3.85127	2.55267	4.10523	4.58287	4.60007	8.90696	8.26682	2.78528	8.92549	7.54484	9.30933	5.91869	7.83746	5.03236	6.84602	5.94608	3.43341	4.91845	3.74467	3.92948	5.48723	3.26731	3.38113	3.90373	3.56887	10.4278	4.36752	2.52089	4.17529	5.47519	4.73513	6.78421	5.91138	2.37952	3.73477
2.26381	2.24264	3.58709	1.7816	4.06112	2.67417	1.90583	2.90254	5.99959	0	2.28471	4.66043	4.15471	3.12384	2.16182	4.27691	4.48722	2.47654	2.12623	3.15048	4.01236	2.95	4.27427	3.23622	3.83396	4.02253	1.97586	2.99742	2.21162	3.28736	13.1914	5.6716	9.95286	8.42047	10.1332	11.0381	8.41045	9.87111	8.46833	8.01353	6.91465	4.03863	4.43982	5.41588	2.13479	12.5692	3.26089	1.84428	5.91164	2.35008
3.13341	3.04571	5.05198	3.51938	6.21847	3.43979	2.74902	3.78925	9.10833	1.67035	0	3.94979	2.63868	1.89107	2.40899	4.63756	4.60846	2.52272	2.16762	3.2548	3.01543	1.47113	5.32777	1.96157	2.31918	3.78034	2.67851	1.91579	2.13579	2.94691	13.8661	5.92907	10.4582	8.23976	10.3335	11.5416	7.72815	10.1796	8.03856	7.66395	5.70419	3.65536	5.6936	5.6347	3.14696	12.9656	4.04419	2.37425	6.66183	4.60157
4.94594	4.0213	7.07216	5.23651	7.72063	5.38369	4.80157	5.16731	9.76542	3.27952	3.935	0	3.17678	4.99569	4.73303	6.28125	6.88432	5.00688	5.52412	5.91506	3.95672	3.04538	6.91297	2.9663	6.12613	1.84487	3.96028	3.26605	4.73281	5.75673	15.2336	7.57997	11.911	10.33	12.3731	13.0391	10.2927	12.3818	10.6257	10.3948	6.38676	6.78781	6.93947	8.20924	4.1726	14.0862	3.23871	4.09705	8.67483	5.86897
4.79888	4.21539	6.05882	4.83802	7.68991	5.14511	4.5697	5.75062	10.3345	2.87889	2.53242	2.7293	0	3.08371	4.20167	6.20521	6.28357	4.26253	3.37234	3.88103	2.52083	2.07477	7.53999	1.49665	3.63408	2.92118	4.08646	2.07977	3.97506	4.57278	14.9615	6.3851	11.7056	9.27566	11.1636	12.504	8.31832	10.8137	8.3957	7.86286	7.76063	5.8573	8.20184	6.77992	5.43141	14.6291	5.0745	4.40082	9.19051	6.09239
2.46179	2.76927	3.26424	2.04331	3.82652	2.39349	1.69351	3.31953	6.19583	2.52097	2.56982	4.91028	3.96076	0	2.92121	2.95659	3.20246	1.47394	1.08162	1.87505	3.73095	2.84748	3.50322	3.29362	2.13559	5.00148	2.03338	3.01921	1.22036	1.87172	9.56079	4.91116	7.08295	6.62019	6.62863	8.23931	5.56065	6.56905	5.71664	5.41904	4.99612	2.60283	4.97042	3.22573	3.90924	8.5114	5.07548	3.22	5.87568	3.0076
4.04478	4.40715	4.62896	2.64725	5.02102	3.29166	2.0197	4.70833	7.03527	2.13747	2.98742	5.59457	4.72251	2.65564	0	4.10945	5.24157	2.16449	2.9118	3.82266	3.0516	2.61457	4.74765	2.87217	3.2811	4.21429	2.68101	2.61142	2.06242	3.69445	11.4901	7.25275	8.01948	7.68325	8.2519	8.85998	7.43148	8.18845	7.82945	6.96448	5.55299	3.18711	4.64849	5.13087	2.71718	10.9817	3.75662	1.89889	6.01907	3.10912
1.77554	3.18347	2.23266	2.52411	2.89763	1.50059	1.43587	1.94799	4.06366	3.40637	4.21373	5.92404	6.10418	2.19014	3.67606	0	1.76029	1.42565	1.7928	2.44613	5.32894	4.70133	1.08156	5.32487	3.8157	5.89335	2.84049	4.46803	1.89557	1.78032	8.55636	2.88856	5.18102	4.86285	5.76154	6.3112	4.38369	5.49709	4.47573	4.12395	6.21208	2.01085	2.18964	1.71726	3.92199	6.75656	5.64555	3.51639	3.06323	2.49678
3.11875	4.44336	2.79757	3.76865	4.37031	2.7794	3.48335	3.53094	3.57917	4.53916	5.21762	7.12303	6.65296	2.99315	5.61007	2.64764	0	2.26643	2.59277	3.20496	6.82217	5.58545	2.40661	6.04258	5.1674	7.15002	4.03241	6.00589	2.8366	3.59904	7.37353	2.27871	4.42162	3.85985	4.11465	5.76398	2.47203	3.84368	3.09955	2.55465	7.89524	3.15399	3.55857	2.50912	6.0277	5.88255	7.58491	5.71374	2.62371	4.57471
2.50203	3.43616	3.62855	2.80281	4.38627	2.05247	1.62956	2.93688	5.69349	2.92646	3.51533	5.61681	5.18332	1.90718	3.03841	2.50672	2.738	0	1.80129	2.83313	4.35673	3.63517	2.57285	4.21187	3.14583	5.49023	2.68594	3.63802	1.4006	3.02201	10.1523	4.75976	6.3415	5.84082	7.0904	7.82736	5.29752	6.84879	5.8176	5.0955	5.40766	1.63514	3.82712	2.78836	3.75443	9.25802	4.81078	2.88214	4.02134	3.66852
2.36317	3.18951	3.71819	2.91126	5.22249	3.1964	2.64837	3.50683	6.60509	2.86735	3.55825	6.16638	4.8602	1.5667	4.39455	3.25091	2.73587	2.31639	0	2.41338	4.86817	3.51244	3.6672	4.19691	3.21445	5.0852	2.49982	3.87101	1.79831	3.62318	11.1059	4.53542	7.80455	6.08329	7.31628	8.98146	5.83645	6.76596	6.10689	5.19401	7.71136	3.72867	5.19664	3.63964	4.59833	9.56047	6.42341	4.15397	5.24426	3.66646
1.6449	2.35465	2.12857	1.46218	2.64456	1.1973	1.84409	2.19323	4.9662	2.22872	3.32729	5.27486	4.22424	1.37404	3.16973	2.49147	2.45986	2.0737	1.43671	0	4.36457	3.63705	2.80372	4.04769	3.02414	5.54793	1.73259	3.57776	1.37456	1.81466	9.44743	3.99296	6.75717	5.77654	6.45574	7.75933	5.00236	6.42836	5.54448	4.82583	5.88274	2.19645	3.90864	2.58999	4.26014	8.54866	5.73415	3.60339	5.06701	2.29904
4.59139	4.46769	7.24403	5.52274	7.85747	5.77499	4.96098	5.59704	10.7196	3.78573	3.45554	3.99365	3.43842	3.71868	3.43	5.78763	6.61496	3.67007	4.18804	5.38361	0	1.66274	6.29961	2.16734	2.77247	2.42444	3.70739	1.23634	3.14899	4.50329	13.1061	7.52835	8.94349	8.55127	9.8223	10.44	7.88657	9.21956	7.71642	7.68771	4.55194	5.46541	8.00963	5.18469	4.74232	11.9553	4.93822	4.3365	8.25301	6.15502
4.80941	4.96196	6.97738	5.17756	7.55622	5.62459	5.0049	6.02318	10.371	3.63066	3.03456	3.37052	3.05812	3.20293	3.66747	6.04037	6.00475	3.65412	3.68253	5.17228	1.87236	0	6.77297	1.70181	3.24904	2.32986	3.38448	1.74933	3.25674	4.69501	14.2589	7.54898	10.3121	9.12111	10.7219	12.0598	8.05118	10.0189	8.67041	8.31537	6.3886	6.10996	8.25225	5.86771	4.99561	12.9595	4.90345	4.56225	8.21144	6.502
2.01616	3.29516	2.27168	3.45964	3.59109	2.07864	2.06555	2.07541	4.12416	4.11173	5.44976	7.45065	7.54985	3.1245	5.15859	1.42337	1.96878	1.95234	2.48326	3.32057	6.50299	5.97373	0	6.61331	4.67762	6.98578	3.67932	5.55852	2.77608	3.87073	8.85445	3.21098	5.26572	4.90367	6.02571	6.864	4.3898	5.43074	4.70196	4.2386	7.44698	2.57933	2.11932	2.28152	3.92074	7.05915	6.04483	4.22005	3.19885	3.50665
4.89676	4.68025	6.53463	4.78221	7.34701	5.16989	4.3396	5.66265	9.88034	3.16771	2.59421	2.96064	1.89071	3.05308	3.07633	6.08421	6.11005	3.53233	3.55188	4.92705	1.90799	1.25462	6.5701	0	3.10605	2.04027	3.77934	1.81726	3.36208	4.359	14.4367	7.39498	10.4435	9.44787	10.0837	11.8095	8.6881	9.94261	8.76149	8.24158	6.05893	5.74141	7.62845	6.34187	4.67908	13.1221	4.46994	4.05918	8.35542	5.81261
3.16549	3.1032	5.88643	4.32115	6.35622	4.58147	3.46077	4.27267	9.17035	3.10513	2.64391	5.43278	4.20801	2.5302	3.46642	4.42928	4.96493	2.97661	2.50597	3.99597	2.67009	2.34666	4.69123	2.86915	0	4.18891	2.22564	2.29126	2.12711	3.4036	11.7353	6.45772	7.73824	7.82471	7.88144	9.25382	6.38664	7.23914	6.24441	5.64129	4.60764	4.41061	6.62604	4.05342	4.66601	10.3965	6.06734	4.00091	7.14947	5.12694
5.46636	5.34066	7.78489	6.18193	8.83631	6.90589	5.70705	6.52616	10.9363	4.17038	4.41123	2.77467	3.83581	5.2379	4.78556	6.82278	7.32042	4.91148	5.07964	6.74934	2.80432	2.10448	7.16375	2.41955	4.54722	0	4.23859	2.90839	4.50814	5.80755	15.5972	8.21395	11.6428	10.1901	12.0671	13.1832	10.2578	11.5082	10.3978	10.0827	6.32913	7.11472	7.92126	7.63845	4.12656	14.2063	4.2927	4.81711	8.97963	6.77362
2.43149	2.55837	4.16731	2.91806	5.15266	3.41767	2.57344	3.44446	7.50642	2.28564	3.19495	5.12942	5.00234	2.73692	2.97473	3.7889	3.93494	2.80802	2.33678	2.84005	3.82143	2.86729	4.09204	3.63519	2.70568	4.13801	0	3.21567	1.79499	2.44152	11.8498	5.76196	8.20772	7.16716	8.36864	9.54709	6.62228	8.1475	7.59138	6.54887	6.38713	4.22626	5.08321	4.20618	3.95484	11.0252	5.44724	3.78874	5.99322	3.89722
3.56647	3.65693	6.26095	4.54126	6.79184	4.94435	4.0017	4.70765	9.36502	2.79787	2.39931	3.37092	3.0641	2.92373	2.57791	4.87325	5.83511	2.70823	3.12969	4.49259	0.980243	1.27503	5.42917	1.68827	2.28699	2.18862	2.5654	0	2.56085	3.95981	13.2837	6.88852	9.06782	7.75609	9.94112	10.909	7.95793	9.3336	7.87813	7.73872	3.86436	4.30429	6.37293	4.66846	3.20698	11.7628	3.90277	2.98613	7.0399	5.46369
1.85708	2.71569	3.53552	2.23867	4.47679	2.34796	1.72468	3.0211	6.45289	2.21074	2.59061	5.1605	4.51218	1.40983	2.35318	2.71245	3.1397	1.25563	1.39184	2.14268	3.38447	2.83087	3.16026	3.25072	2.16059	4.38961	1.36746	2.87748	0	1.6906	10.5028	4.98877	6.93165	6.46308	7.22637	8.236	5.68783	6.85048	6.26863	5.63085	4.89633	2.35226	4.38397	2.78757	3.71147	9.26763	5.08231	2.6394	4.99935	3.08979
1.65561	3.25166	3.37389	2.75662	4.5216	2.13998	2.15054	3.05978	7.29019	2.72213	3.16235	5.44561	5.02137	1.47995	3.34831	2.52165	2.7132	2.12491	1.85943	1.80952	4.04134	3.47618	3.22459	3.79638	3.0221	4.96755	1.7679	3.66515	1.12344	0	11.4813	4.4702	7.27627	6.33709	7.63516	8.76972	6.27981	7.47798	5.97762	5.69991	6.77653	2.74597	4.77066	3.22192	4.89253	10.4028	6.44457	4.05123	4.95444	3.91215
8.85638	8.87343	7.80495	8.49314	8.56946	7.61464	8.20901	8.39356	4.85596	9.95131	10.7633	12.4869	12.1435	7.56904	10.9634	7.57046	5.30605	8.02884	7.5324	7.56546	11.949	11.6177	7.09802	12.2031	10.3329	12.7042	10.0361	10.6553	8.28162	10.4446	0	6.1029	3.33606	2.84155	2.9492	2.80349	4.52641	3.44418	4.03693	5.15547	12.08	6.54771	8.11915	6.49944	10.3867	2.32008	11.3779	10.0783	4.85147	7.97283
3.64294	4.06813	5.18844	6.45287	7.64295	5.11218	5.60393	4.22674	6.29843	5.83838	5.86671	6.77547	6.96289	5.16645	7.98257	3.40662	2.20792	4.68959	3.73559	5.0503	7.08527	6.20816	3.16726	6.61325	6.31475	6.4181	5.15191	6.25	4.46618	4.2236	9.79392	0	6.05256	3.59558	6.58861	7.45819	3.17756	6.09804	3.83389	3.21964	9.00818	5.99045	5.81307	4.28171	8.09541	8.50725	9.39223	6.93817	3.96503	7.10344
7.20529	7.69277	7.5232	8.10636	8.31571	6.82044	7.66582	6.84486	5.79161	8.89143	9.94063	9.882	10.8302	7.666	8.00786	5.65254	4.99699	5.90787	7.01583	7.74592	8.37278	9.20537	5.04805	9.92634	7.48825	9.97692	8.02581	8.12299	6.73436	7.74596	4.65648	4.49822	0	2.25431	2.7047	1.62506	2.6113	3.19722	3.21508	3.15372	8.39143	5.26756	6.9646	4.53826	9.12425	3.47726	10.556	8.43536	3.55206	8.30342
5.96944	7.16266	7.22181	8.19704	8.56371	6.67158	7.31223	6.826	6.32424	8.09586	9.17212	9.74063	9.88763	7.03375	8.78313	5.81001	4.47609	5.75743	5.65572	6.98374	7.81091	8.38175	5.11105	9.05556	7.67812	8.68573	7.10969	7.18467	6.14104	7.08723	5.9213	4.37966	2.88497	0	4.1043	3.34879	2.39798	4.56309	4.1184	2.99005	9.95262	5.47215	6.69578	4.20016	9.08971	5.73737	10.5504	8.42911	3.09031	8.682
7.53578	8.24558	6.29247	7.04379	7.53834	6.90519	7.53318	7.70512	4.7773	8.35118	9.94645	10.7401	9.77964	6.19069	7.56833	6.62943	3.92148	6.11976	5.68403	6.34804	9.06466	8.67525	5.83432	8.68076	7.40519	10.2375	7.33686	8.61727	6.78638	7.72989	3.5585	4.63511	2.55955	2.96179	0	2.80043	2.13982	1.48256	2.35743	2.02418	10.1811	5.3763	6.5942	4.65406	9.39156	2.24833	10.3411	9.19076	4.39272	7.71399
8.57086	8.8151	9.01809	9.05577	8.76786	7.47461	8.52832	8.43612	5.89824	10.4414	11.2685	11.3774	12.0405	8.68939	8.66427	7.08362	6.40937	7.24174	8.00674	8.44656	9.53137	10.2999	6.30797	11.2202	8.77648	11.2095	8.57709	9.59025	7.75594	9.31848	4.14802	5.5588	1.40778	2.48625	2.77727	0	3.27943	3.96914	3.78713	3.64136	9.41558	6.663	8.05477	5.66795	10.2034	3.79343	11.655	9.50143	4.83758	9.18239
6.09575	6.35411	7.99033	8.33644	9.48587	7.39091	8.40778	6.65196	7.90091	8.34714	8.52551	9.23732	8.37096	6.20525	7.32862	6.1546	3.64115	5.81815	5.09264	6.73641	6.86925	6.78345	4.69449	8.17078	5.79073	8.24782	6.58722	6.66918	5.58269	7.17218	6.41326	3.06721	3.00509	2.48938	3.1058	3.99347	0	3.30634	2.90475	1.47385	9.80676	7.5091	8.78713	3.44156	10.7513	5.86875	11.715	9.86982	5.16496	9.24245
7.00326	8.00649	6.54058	7.36549	8.08041	7.80236	7.61885	7.62972	5.34432	8.30968	9.50224	10.6867	9.76923	5.95907	7.36237	6.45195	4.06765	6.65482	5.31939	6.93004	8.97979	8.49871	5.52192	8.776	6.76471	9.62938	7.45696	8.22683	6.544	7.59846	4.50225	3.94839	3.58792	3.7179	1.64186	4.28967	2.14949	0	2.89652	1.88764	10.7663	6.06761	7.03582	4.45619	9.17265	2.90529	9.89787	8.95179	5.67216	7.53297
5.60733	5.82208	5.85906	6.51922	6.97629	5.77078	6.86386	6.00699	4.49622	7.72856	7.19643	8.53122	7.92687	5.56399	7.21078	4.92262	2.59406	5.34491	4.7901	6.2001	7.68657	7.66246	4.63202	7.96126	6.01357	8.73507	6.70084	7.37138	5.70552	5.70218	5.0679	2.28149	2.43061	2.52968	2.08734	3.0344	1.3611	2.00391	0	1.50525	8.07799	5.12099	6.0579	3.97093	8.70975	3.15887	10.2684	8.40549	3.5909	6.87709
6.1872	6.59041	7.66114	8.16996	8.9004	7.44641	8.40427	6.7353	7.54453	8.27736	8.494	9.62181	8.03537	6.78731	7.02739	6.04575	3.86203	6.02703	4.90063	6.59004	6.66584	7.24528	4.95251	7.85487	5.39453	8.00547	6.49064	6.68872	5.70454	6.7591	6.79836	2.85822	3.74697	3.3049	3.06619	4.44882	1.44038	2.86505	3.06818	0	9.76814	7.0717	8.94946	3.50576	10.565	6.4093	11.7869	9.8171	5.51389	8.94357
4.98147	3.87126	7.57314	5.12158	6.52506	5.13755	4.62406	4.59937	9.62962	4.14904	3.37105	4.24916	4.15781	3.77345	3.60039	5.26317	6.61174	3.69468	4.57012	5.48166	2.60161	3.53368	5.73582	3.66499	3.14158	4.18133	4.05365	2.41353	3.41755	4.82993	11.9659	6.85352	8.0506	8.9372	9.09151	9.48625	7.92105	8.69941	7.10043	7.45965	0	3.83907	5.51444	6.15991	3.52945	9.43971	4.77495	2.98909	7.57771	5.30878
3.36884	4.52779	3.67404	3.28104	4.21496	2.05116	2.39132	3.56658	5.31531	3.90918	4.4266	6.04382	5.71962	2.63378	3.38038	2.49198	3.50381	1.46357	2.79138	2.69128	5.23221	5.29612	3.13261	5.44014	4.42075	6.4939	4.07287	4.54902	2.21417	3.17694	8.64509	5.19619	4.96152	5.39131	5.85326	6.41587	5.09658	5.61137	5.44636	5.01816	5.17041	0	3.89353	2.64068	4.1802	8.094	5.59417	3.38678	3.21987	3.43476
3.29422	4.57979	2.66104	3.75944	3.67008	3.1655	3.17496	3.24134	3.4597	4.69537	6.33709	7.47982	8.10838	5.00869	5.48209	3.02811	3.64517	3.66065	4.02681	4.62659	7.97046	7.20636	2.23113	7.27507	7.03207	7.36467	4.43644	6.96346	4.55871	4.63985	11.0879	3.90044	7.77304	6.64534	7.92931	8.99392	6.54428	7.32879	6.74357	6.14602	8.03072	4.02302	0	4.32741	4.58935	9.62978	5.83304	4.90102	3.32291	3.92752
3.23357	4.62861	3.88902	4.28126	5.17763	3.32985	4.00313	4.07895	5.7198	4.65246	5.68398	7.68866	7.20787	3.17154	4.84758	2.15579	2.25175	2.28834	2.69861	3.14095	5.19332	4.46611	2.67287	5.24961	3.67575	6.13108	3.3168	3.9976	2.11041	3.62312	8.15997	4.05807	4.19637	4.04022	5.13679	5.8982	3.38021	4.59906	4.34775	3.20128	7.09435	2.54523	4.34117	0	6.01555	7.29654	7.39847	5.41843	3.501	5.14299
3.7223	3.68062	4.31189	2.99269	4.39996	3.49917	2.40354	3.48195	6.49062	1.99403	3.32759	4.87448	4.80842	3.8677	3.16461	5.40208	5.79485	3.15783	3.44516	4.84564	4.63525	3.80188	4.57023	4.04853	4.65155	3.95229	3.43231	3.51804	3.69018	5.51334	13.2533	7.27046	10.4565	9.55409	10.5719	11.4373	9.31724	9.94984	9.46863	9.11217	6.00683	4.86897	4.65104	7.14645	0	12.4199	1.98569	1.71947	6.39841	2.77527
7.93981	7.94453	7.1238	7.96144	7.371	6.7774	7.66678	7.71134	3.59867	9.76555	9.04965	9.91458	10.7265	6.64864	9.90941	6.07578	3.88587	7.16863	7.02394	6.72426	10.4741	10.1909	5.8265	10.7555	8.80894	11.0504	8.85065	9.51613	7.06752	7.76476	2.3243	4.28748	2.28004	2.71689	1.19247	2.56561	3.24688	1.72326	2.11468	3.99018	9.2593	5.43302	7.16549	5.47554	10.1875	0	11.4425	9.36123	3.43679	7.36244
5.43649	5.47197	5.66506	3.88157	5.18168	5.42095	3.84639	5.12647	7.31073	3.10013	4.51698	3.53785	4.55346	5.02299	3.72414	6.70836	7.53419	4.65938	5.36933	6.3057	4.88894	4.20364	6.29131	4.36631	5.59652	3.51491	4.95549	4.17814	5.30689	6.93269	14.3585	8.94912	11.8051	10.9402	11.7702	12.8868	10.6009	10.858	10.7344	10.3789	7.1472	6.54601	5.73762	8.7104	1.6126	13.4968	0	3.07414	7.79025	4.21509
3.33628	3.09795	3.95415	2.45339	4.4503	2.78857	1.65949	3.00814	6.38282	1.66998	2.63081	4.62353	4.53442	3.22489	1.75762	3.95929	5.18306	2.401	2.74301	3.8401	4.32177	3.18134	4.3203	3.36215	4.14425	4.17347	2.92383	3.14988	2.33899	4.13466	12.8285	6.14113	9.10584	8.22621	9.87287	10.2195	8.26247	9.60566	8.90958	7.98714	5.34129	3.51593	4.24225	6.2339	1.36115	12.109	2.81725	0	5.34001	2.42049
4.81028	6.6325	4.81067	6.22607	6.5375	4.76774	5.17214	4.70124	4.03168	6.30533	8.16058	9.4764	9.74872	6.23029	7.26477	4.52821	3.24933	4.26659	5.11329	6.14656	9.1978	8.20012	3.95054	8.80527	8.14706	8.90966	6.48856	8.036	5.19326	6.35599	8.27426	4.45868	4.7938	3.304	6.07127	6.34362	5.25616	6.18663	5.94643	5.48252	9.88839	4.26802	3.98065	5.14926	6.18866	7.61464	7.23344	5.93104	0	6.36345
2.1879	2.86704	2.37119	1.6155	2.25179	1.86248	1.44812	2.24388	3.89684	2.15516	4.29917	6.01195	6.10972	3.30059	3.26859	2.87963	3.87469	3.20001	2.53448	2.82377	6.0484	5.19553	3.12325	5.47488	4.52701	5.61952	3.06821	5.15145	2.92701	4.52638	10.7475	5.31723	8.36788	6.97325	8.47243	9.17178	7.23374	8.02619	7.13384	7.00153	7.92753	3.85713	3.08491	5.24249	2.38526	10.1565	4.04889	2.40584	4.5044	0
6.63271	7.8783	6.7061	8.244	9.55481	7.35262	7.29446	7.3735	6.60648	7.93194	9.77552	9.61587	11.0648	8.34754	10.2	6.46513	5.41158	6.88911	7.04757	8.2719	11.0276	10.1214	5.97758	10.572	10.4041	9.61548	7.95135	9.98059	7.20585	8.26288	8.16694	6.2904	6.6113	3.69874	7.84731	6.90882	6.79737	8.11226	7.34731	7.57415	14.0343	8.4631	7.34271	7.39431	9.58436	10.3728	10.4211	9.60386	4.05172	8.57799
4.06563	5.60431	4.62712	5.77639	7.52407	4.71195	5.29165	5.31021	5.64791	5.47903	6.32495	7.63447	7.63301	5.52766	7.41539	4.20373	2.15127	4.18503	3.77115	5.79323	8.01072	6.61058	3.83917	6.35073	6.58188	7.0491	4.4861	7.48609	4.20144	4.2779	11.1808	3.00125	6.85605	4.86049	6.75692	8.43752	4.8219	6.52363	5.33666	4.85695	11.6581	5.82016	4.90751	4.78769	7.46307	10.2006	8.78654	6.90545	3.53418	6.65187
6.30212	7.37334	7.6611	8.58631	10.1496	7.15912	8.09173	6.88045	8.18201	8.36699	8.24458	9.65807	9.34569	7.30246	9.66749	6.14176	4.45587	6.47384	6.20565	7.76931	9.1707	8.1649	6.1093	8.55242	7.59181	9.30248	7.61577	8.87641	6.31142	6.71777	8.08751	4.59585	5.59486	3.60288	6.12526	6.22275	5.24109	6.42856	5.26079	5.32609	11.0233	7.22924	7.76605	6.15851	9.7695	8.94728	11.4009	9.00703	3.84726	9.79011
7.16674	9.84587	6.12778	8.02821	8.62564	8.00328	7.42458	7.79028	6.30407	7.97532	9.86377	10.0342	11.0385	8.56704	10.9388	7.30825	6.14072	8.03953	6.59947	8.95747	12.5124	10.5518	6.14919	10.144	10.8627	9.79485	8.19314	11.2519	7.99345	9.22609	12.0139	6.86438	9.91145	6.6469	9.77512	10.4275	9.0251	10.1647	9.54064	9.54041	16.6221	9.15208	5.96696	9.09722	8.80777	13.4355	9.29992	8.87945	4.85597	8.45273
3.37069	2.66223	3.64794	2.55078	3.43251	3.19808	3.0721	3.5048	6.44521	2.57516	4.0685	4.48335	5.39271	4.4773	4.00583	4.56083	5.09946	4.98604	4.12851	3.26408	6.42537	5.30751	4.51183	5.25616	5.77766	4.97253	2.28209	5.33073	3.61017	3.88384	13.4753	5.44083	10.4709	8.86116	11.2005	11.8927	8.20699	10.4648	8.93132	8.43548	8.30473	4.99218	3.30358	7.02295	4.14186	12.3998	4.61044	3.7534	6.38782	3.52
5.66581	5.45892	6.79706	7.52489	8.79351	6.38857	7.10969	5.96929	7.91875	7.55339	8.85895	7.7974	10.1652	8.39994	9.64709	6.36682	5.48766	7.32044	7.6351	7.9755	9.37592	9.39385	4.97864	9.70669	9.4227	8.38429	6.60233	8.72451	6.97053	7.04005	11.9573	3.70303	7.4504	4.55697	9.98863	8.86018	6.70652	9.67057	7.31492	7.00681	12.1758	8.31031	4.90114	7.49309	8.72701	10.9831	10.7317	8.64506	4.92391	8.80016
2.70865	2.27173	5.23379	3.91766	7.21847	4.12908	2.99286	2.96557	8.8485	2.24803	3.06201	2.8286	3.83087	3.65047	4.57951	4.03682	4.69609	3.57155	3.39194	4.06355	4.98622	4.14391	4.63499	3.91926	5.3967	3.51815	2.38406	3.96106	2.80642	3.63205	15.549	5.16027	11.457	8.77138	11.9623	12.761	8.88082	11.8635	9.66878	8.83369	9.13709	5.80233	5.9391	6.99171	4.2519	15.37	5.12086	3.07963	6.19221	5.15253
5.24551	5.35894	6.63653	7.52706	8.52304	6.20914	6.81842	5.62171	7.69393	6.97561	6.32063	8.33881	7.09869	6.34873	8.22337	4.90371	3.56338	5.74979	4.76184	6.12586	7.9449	6.93208	4.67971	6.46285	6.90693	7.33071	6.03498	7.15344	5.26892	4.7736	12.2275	1.52178	7.91163	4.29553	8.53837	9.88799	4.59721	8.09023	5.52487	5.3562	10.5743	6.63346	5.81998	6.39358	8.61566	10.8961	10.6227	7.77425	4.56619	8.4071
4.04128	5.24724	4.09189	5.61036	6.44629	4.4558	4.21168	4.58179	5.52966	5.32639	5.74859	7.55073	7.26252	5.20164	5.98188	3.74751	3.38713	4.2867	3.84154	5.65264	7.96656	6.1652	3.53844	6.33785	6.30737	6.95951	4.06947	6.97282	4.18851	4.41102	12.9315	3.48652	8.5324	5.84547	8.40337	9.86994	6.16299	7.98224	7.05269	5.99739	12.104	5.27784	3.69005	5.11343	6.49871	11.7103	7.92221	5.77001	3.77083	6.08567
4.83406	6.43627	5.24639	6.70785	8.71103	5.91117	6.60008	5.99178	7.13286	6.6885	7.6544	8.04157	8.72896	6.5231	9.19136	5.47454	3.5991	5.81856	4.55605	6.73278	8.86931	7.20754	4.39874	7.65689	7.69267	7.53785	5.19163	7.94096	5.12115	5.61063	12.1553	4.07563	7.77538	5.45566	7.917	9.68074	5.55953	7.14991	7.07903	5.66313	12.8035	7.97347	6.16712	5.3048	8.74316	11.3558	9.93587	8.57733	4.36343	8.4039
3.05863	2.04787	4.53173	2.69888	3.14097	1.91783	2.05644	2.23265	5.62944	2.5835	2.73195	5.03104	5.18376	2.44667	2.75675	2.82645	3.73379	2.5248	2.53651	2.07895	4.15263	3.75458	3.18014	4.35336	2.79448	5.58029	2.89373	3.30758	2.16572	3.46606	8.2655	5.51927	6.11123	6.95113	6.47736	7.23683	6.26858	6.14323	5.38336	5.82024	2.85728	1.89912	4.44272	3.65171	2.79714	6.31561	4.27828	2.0147	5.24907	1.90346
3.50652	4.03628	3.85132	2.09084	2.72854	2.12524	2.08835	3.46297	4.70549	2.74026	4.19973	6.27205	4.9666	3.30162	2.25307	3.29591	4.55065	2.98226	2.99616	2.31407	4.61431	4.20323	3.58672	4.99055	3.60288	5.52908	2.78588	3.8056	2.58347	3.88443	9.36476	5.7815	7.59038	7.12827	7.36681	8.50382	6.01418	6.70941	6.60937	5.32455	6.78597	3.3902	3.54978	3.9306	2.43863	8.64055	3.60526	2.56343	4.40993	1.79062
4.86519	5.06886	6.93508	5.24715	7.62647	5.85172	4.72293	5.5956	9.5234	3.56219	3.6678	3.23909	3.393	4.19326	4.21544	6.02583	6.41848	3.98019	3.77104	6.0404	2.87802	1.62437	6.43188	1.63236	3.89887	1.56754	4.04483	2.53968	3.84183	6.09322	14.2587	7.6143	10.7408	9.73029	10.8261	12.2847	9.12871	10.3098	9.44194	8.70082	5.8032	6.09394	7.06173	6.8993	2.83272	12.6461	2.98612	3.53115	7.94573	5.74644
2.44894	2.65329	4.6318	3.19275	5.28074	3.41092	2.52017	3.3596	7.41398	1.65733	2.81798	5.01679	4.77583	2.53957	2.5272	4.08465	4.4816	2.22895	2.01445	3.70664	2.48971	2.1494	3.85545	2.93522	2.22134	3.41493	1.78202	1.80227	1.71626	3.24007	11.4556	5.87885	7.7441	6.97922	8.2019	9.01205	6.60642	7.94295	7.20045	6.64541	4.05876	3.56016	4.85037	4.11983	1.95558	9.91564	3.73766	1.73211	5.73602	3.81262
5.12309	5.44286	8.21817	6.57846	8.48761	6.714	6.02282	6.12161	10.7876	4.52628	4.26437	2.84403	4.10459	4.90026	5.16873	6.78869	7.0238	4.76705	5.05377	6.34015	2.96578	1.9498	6.86348	2.78953	4.25098	1.1555	4.7257	2.49918	4.23084	6.30164	13.973	7.73946	10.4022	9.25625	11.1422	12.0208	8.55782	10.5891	9.11484	8.67759	5.90639	6.09731	8.16304	6.59825	4.07197	12.2187	4.03414	4.96917	8.70583	7.1302
5.7727	5.61523	6.2848	5.25384	4.83345	4.12271	4.77056	4.72445	6.10294	7.00652	6.88155	7.96796	8.69124	5.01191	6.05378	3.39999	5.14604	5.2015	5.41224	4.49914	7.43408	7.372	4.50756	7.8413	5.72771	8.64994	5.60552	6.58547	4.80881	6.0827	7.39815	5.71813	5.53719	7.24017	5.67905	6.50226	6.25062	6.01975	5.46101	5.82482	4.66718	3.74255	4.65521	4.37979	6.73943	5.12958	8.22578	5.83555	6.02403	4.94161
5.26049	5.32797	7.522	6.10809	8.04097	6.27646	5.40041	5.98689	10.351	4.61075	3.76233	2.79564	3.58962	4.12621	4.54912	6.45739	6.62122	4.26695	4.31106	6.14261	3.04273	1.31073	6.85758	2.08525	3.89227	1.50436	4.10186	2.37827	3.86076	5.89404	13.8347	7.64101	10.2918	9.5936	10.6158	11.5628	8.66107	10.2699	9.25021	8.52263	5.59077	6.54035	7.96662	6.68109	3.79655	12.2795	3.82906	4.3877	8.45459	6.57961
4.42097	3.81021	5.37522	3.19515	4.21912	2.54491	2.69615	3.40026	6.15595	3.94602	5.3025	7.08995	6.34198	2.54963	3.79534	3.22403	4.54516	2.32281	2.9464	2.8449	6.4342	5.35874	3.68668	6.21903	3.86801	6.89258	4.2046	4.24478	2.69576	6.07465	7.46891	5.98537	5.74793	7.22399	6.47731	6.51647	5.64231	6.60791	6.4804	5.19783	5.79045	2.3874	5.46923	3.91829	3.61014	6.82708	4.85572	3.11886	5.91334	2.90964
2.26119	1.5807	5.07899	3.19251	5.20122	3.32319	2.32301	2.49546	7.368	1.7549	1.97325	3.10116	3.37258	2.46172	3.15078	3.7031	4.5111	2.02497	2.408	3.63323	2.71859	2.3831	3.97801	2.66979	2.53722	3.34207	2.40734	1.79007	2.17973	3.66517	11.3088	5.37168	8.10779	7.86328	8.59856	9.32478	6.45849	8.359	6.95874	6.31833	2.51718	3.83102	5.01552	5.16825	1.72358	9.31795	2.98759	1.54821	6.37941	3.37374
2.11997	1.96355	4.2928	2.33291	4.79747	3.05707	1.94707	2.5908	6.70754	1.41367	1.96975	4.31961	3.7825	1.87779	2.30244	3.32752	3.58958	1.74101	1.47817	2.78224	3.08897	2.24555	3.57833	2.72045	2.16945	3.68039	1.60746	2.33316	1.24856	2.81064	11.1055	4.82772	7.73108	7.0563	7.91933	9.00921	6.11282	7.59378	6.58441	6.04731	4.06705	3.46349	4.68434	3.88403	2.48675	9.61099	3.67674	1.97235	5.55404	3.47363
4.95775	3.86597	7.57786	5.196	6.73775	5.76819	4.71765	5.4405	9.76492	3.90005	3.43763	4.45555	4.84949	3.84649	3.46584	6.00945	7.07391	4.03141	5.01509	5.71522	2.0618	3.20527	6.10643	3.6898	2.48189	4.01705	3.39626	2.19912	3.43773	4.11618	12.2092	7.18784	7.86576	9.05185	9.26209	9.75121	7.75922	8.63584	7.21311	7.39173	2.35043	5.26204	7.67663	6.16792	4.17786	9.71138	5.28622	3.73976	8.72324	5.5011
5.29992	4.82893	8.62266	7.00077	9.42292	7.02042	6.13261	6.22129	12.4012	4.85164	3.21305	3.52498	2.81191	3.90067	4.82023	6.88582	7.17351	4.70304	4.59558	6.4106	1.72194	1.85911	7.44313	2.00903	2.4316	2.49999	4.19399	1.83004	3.98843	4.70778	14.3722	7.8526	10.6296	9.983	10.8484	12.367	8.7853	10.2672	7.65654	8.78939	4.83413	6.64974	9.25496	6.24332	5.6628	12.2938	5.90842	5.60813	9.29372	7.85659
4.35815	3.55663	7.10919	5.17411	7.39304	5.47947	4.67194	5.02011	10.7899	3.7097	2.85959	3.81772	3.78695	3.07817	3.76829	5.39104	6.20758	3.43655	4.38991	5.2719	1.82516	2.71296	6.02033	2.43985	2.48914	3.51363	3.38289	1.98285	2.68093	3.2332	12.9876	7.50898	8.44055	9.49257	9.57176	10.3824	8.04608	8.96049	6.8996	7.72388	3.30518	5.59933	8.24604	5.42278	5.00341	11.378	5.93403	4.18352	8.48268	5.89511
6.16991	5.31111	9.65092	7.63163	9.13	8.26092	7.45298	7.0096	12.5521	5.92181	4.26696	3.16126	3.46887	5.16789	5.24437	8.11727	7.88973	5.91133	5.5134	7.87909	1.96381	2.48023	7.7346	2.44669	3.13453	2.09367	4.73131	2.436	5.00988	5.49132	14.3211	8.10365	10.2559	10.7876	10.7622	12.0629	9.13044	10.1495	7.81653	8.8209	5.04075	8.24704	10.4563	7.44689	6.60382	12.3081	6.116	6.52855	10.1821	7.97574
5.18297	4.704	8.62446	6.26985	7.76786	7.29624	5.98507	6.41034	11.05	5.42074	4.54716	5.18732	5.43811	4.71138	4.4172	7.19447	7.61233	5.3908	5.48592	6.64556	1.68574	3.24735	6.41513	3.58652	2.83442	3.24732	4.15353	2.3019	3.9771	4.7231	12.6943	6.94203	8.69567	9.29791	9.56271	10.0738	7.80035	8.43586	7.25909	7.63079	3.48977	6.49222	8.5107	6.31162	5.49377	10.3369	5.9554	5.2771	9.43049	7.22606
5.42426	4.48729	7.88655	5.47473	7.01097	6.77015	5.36367	6.08754	10.3529	4.72692	4.07256	4.17253	4.01425	3.8944	3.1305	6.60938	6.86979	4.86226	4.98534	5.88843	1.45179	2.65215	6.59219	2.75713	2.94737	2.93768	4.12452	1.94503	3.77514	4.29148	11.7858	6.60145	8.43168	9.15048	8.8584	9.78782	7.55824	8.2863	6.93637	7.10258	4.17913	6.00769	8.26659	6.21453	5.61354	10.1667	5.8969	4.75558	9.28469	6.00721
4.69331	4.26418	8.60477	7.07609	9.5325	6.7933	5.83838	5.55636	12.8744	4.8795	2.8056	4.9285	4.20022	3.9463	5.23962	6.74023	7.10485	4.57897	4.51956	6.37316	2.06512	3.07507	6.75956	3.1311	2.07206	3.51919	3.94629	2.50952	3.58263	3.97541	14.7473	7.15772	10.5004	9.18733	11.4457	12.736	9.1051	10.368	7.89551	8.60084	4.49008	5.7915	8.43672	5.87687	5.23076	12.3771	6.63999	5.09	8.61182	8.06337
5.12197	4.60637	8.02965	6.4402	9.1003	6.54647	5.47296	5.97785	12.422	4.18541	2.98002	2.58249	2.86729	4.0214	3.97624	6.69604	7.53096	4.46622	5.31088	6.1709	1.84866	1.99699	7.60739	2.11696	3.57817	2.10422	4.04489	1.71344	3.80667	4.27973	15.9613	8.2487	11.5611	10.2615	13.0756	13.8734	10.1979	11.8153	9.82909	10.1298	4.84976	5.87764	8.52537	6.64422	4.84445	14.0736	4.89428	4.35624	8.8554	7.92644
3.60191	3.73999	7.3767	6.1962	6.33589	5.68825	6.23806	4.67046	9.76682	5.9482	5.48682	6.70098	6.96827	4.50262	5.26177	4.93955	5.07146	5.18482	4.49162	5.27715	3.50768	4.58708	4.63468	5.81208	3.36065	5.4447	3.37309	4.20236	3.23401	2.97638	10.3669	4.51925	6.26462	6.91038	7.4529	8.19732	4.90721	6.55331	4.57374	5.18005	5.48171	5.50579	7.31639	4.02057	7.94747	8.62207	9.55498	6.97853	7.07522	6.62998
7.06534	6.16691	9.24261	7.03835	8.55123	8.45151	7.19525	8.12815	11.9324	6.00198	5.00039	3.69914	3.81639	5.41071	4.97946	8.43599	8.62723	6.60555	6.49013	7.66797	2.42404	2.98096	8.50184	2.9896	3.63572	2.87343	5.28151	2.97454	5.42048	6.12607	14.1264	8.77766	10.7288	11.1633	10.6746	12.1039	9.17472	9.9601	8.56723	8.76831	6.07074	7.99962	10.1622	7.92736	5.89308	12.8547	5.00881	6.25038	11.5407	7.63232
6.57508	5.59664	7.92747	6.16867	8.54634	7.24457	6.20268	7.25848	11.5377	3.86419	3.6211	2.46863	2.88055	5.19542	4.68077	7.64961	8.08378	6.572	6.2113	6.75348	4.18219	2.50734	9.03672	2.40048	5.74931	2.35917	4.58954	3.98171	5.39358	5.54638	17.2916	8.16261	14.0862	11.4143	13.3749	15.5979	11.4509	13.1249	11.4138	11.8184	7.88045	8.33963	9.19199	9.64581	5.52629	15.7234	4.96581	5.28531	10.4404	7.19746
4.32652	4.00146	6.70841	5.03249	7.13497	5.60677	4.4933	5.16943	10.4642	3.27483	2.29554	3.06404	2.43453	2.82699	3.03312	5.45642	6.4886	3.79666	4.16882	5.02461	1.63821	2.08194	6.49272	1.7792	3.05202	2.26827	3.46414	1.6959	2.7758	3.06957	14.1897	6.87652	10.4315	9.49105	11.0375	12.2993	9.00398	10.4572	8.45706	8.68433	4.01407	5.33007	7.3266	6.413	4.1784	12.0708	4.39538	3.39615	8.32027	5.88167
6.12465	5.29494	7.45982	5.69839	8.30023	6.52936	5.80092	6.79321	11.2777	3.62846	3.19782	2.11661	3.59519	5.22521	4.57309	7.29781	7.78643	6.008	6.46993	6.75836	3.58479	2.72902	8.17591	2.89326	5.65023	2.15251	3.6292	3.37535	4.86224	5.0749	16.281	8.58805	12.9784	11.4839	12.7149	14.2488	11.0059	11.9142	11.2843	11.1377	6.59953	7.58888	8.15448	8.9534	4.39687	14.3706	3.44997	4.6235	9.7054	7.10974
5.47643	4.7632	7.5136	6.12509	8.51848	6.77811	5.47444	6.28323	11.4452	3.77897	3.11594	2.16854	2.12128	4.13526	4.04246	6.89198	7.14723	5.35404	5.04841	6.15317	2.86001	2.08584	7.66828	1.73791	4.38365	1.8913	3.81394	2.78663	4.2724	4.40586	15.9523	7.60652	12.1868	10.5752	12.3524	14.0576	10.5702	11.9521	10.0805	10.4098	6.17573	7.35912	8.49698	8.53104	5.17959	13.9708	4.78303	4.50861	9.73027	6.97388
5.98378	5.55326	7.92922	6.64294	8.97353	7.29309	6.2172	6.52367	11.7031	4.16369	3.24205	3.82588	3.67355	5.38355	4.61176	7.03869	7.64448	6.16065	5.8994	6.836	3.93333	3.01392	8.31602	3.09524	5.89852	2.6309	4.17225	3.70977	4.62643	4.78411	18.148	7.68202	13.843	11.0697	14.2561	15.5872	11.8521	13.5092	11.882	11.9124	8.16027	8.09854	8.8363	9.40453	5.2592	16.1823	4.61972	4.78742	9.48891	7.25455
4.926	4.27846	5.92259	4.14499	6.31788	5.22339	4.214	5.50832	9.33651	2.44516	2.9227	2.56321	2.98047	4.34787	2.77549	6.2318	7.34689	4.93862	5.55233	5.38326	3.08444	3.0501	7.31048	2.73563	5.0756	2.50136	3.44352	2.75945	3.95734	4.3368	15.7529	7.59671	12.3006	10.2648	12.7907	14.0279	10.8315	11.9975	10.6882	10.6375	6.15217	6.27065	6.82038	8.17997	3.58058	14.3766	3.3002	3.21221	8.76191	5.1347
6.66878	5.93721	8.10689	6.49092	8.46896	7.30011	6.61286	7.33953	11.5771	4.24463	4.46828	2.20208	3.01271	5.63667	5.41157	8.54839	8.7408	6.95172	6.67786	7.19767	4.34233	2.80305	9.23313	2.77956	5.89774	2.19386	5.00591	4.13066	5.77934	5.99782	17.0045	8.98422	14.2537	12.0724	13.2498	15.3911	11.6945	12.953	11.7193	11.3618	7.68832	8.72148	9.2102	9.98437	5.60148	15.176	4.85261	5.5776	10.8206	7.50793
5.51343	4.8539	6.18939	4.36076	6.81902	5.77623	5.12162	6.41444	9.9116	3.09373	3.24889	2.63591	2.39969	4.30658	3.79217	7.12202	7.00628	5.51863	5.07158	5.41609	3.42842	2.61603	7.89579	2.1883	5.2953	2.38771	3.93293	3.2935	4.18984	4.68116	15.3923	7.53345	12.7464	10.7636	12.2634	13.9865	10.4232	11.9167	9.91205	10.0589	6.90934	7.04222	7.73527	8.3746	4.5805	13.7403	4.04515	4.22985	9.49706	5.71622
4.72237	4.06676	6.6479	4.979	6.81303	5.36279	4.32568	5.30706	9.97529	3.01313	3.41229	1.85232	3.13832	4.07419	3.27233	6.13141	7.20556	4.45915	5.4768	5.84793	2.618	2.54006	6.62757	2.34965	4.76906	2.14869	3.56339	2.56012	3.69779	4.39277	14.8508	7.83212	11.464	10.2016	11.5968	12.8037	10.1655	11.6366	9.94774	10.2886	5.24381	6.28998	6.72191	7.59926	3.94112	12.9266	3.07247	3.65092	8.42856	5.82586
3.77032	3.35629	4.71633	2.96411	5.30281	3.82429	3.13665	4.42281	7.78498	2.65711	2.88161	4.71381	4.356	3.21853	3.11697	4.99799	4.92946	3.81572	3.13731	4.21677	4.82494	3.34566	5.60924	3.29206	4.41903	4.29137	2.58697	4.29148	2.73985	3.05567	14.0016	5.51436	11.0121	8.95578	10.8429	12.3453	8.67937	10.7428	8.08686	8.45623	7.75839	5.26428	5.5866	6.641	4.33797	12.0794	5.35032	3.42208	6.92	4.07995
2.43847	3.13783	3.06326	2.55815	3.59528	2.73194	2.19386	3.09317	5.3522	3.32	4.27469	6.23626	5.76419	2.60077	4.38704	3.2378	3.6347	2.93959	1.81781	3.05982	6.00395	5.00346	3.15557	5.10448	3.99749	5.8877	2.57484	5.27535	2.59698	3.10709	11.7373	5.00649	8.53569	7.30024	8.01964	9.80188	6.82947	7.55046	6.66588	6.2805	7.80264	3.86784	3.76532	4.42799	4.19887	10.0633	5.53894	4.059	5.56157	3.0715
1.42929	2.9035	1.89901	2.00572	2.71014	1.44972	1.62122	2.31568	4.20182	3.00302	3.90764	6.30489	5.62794	1.73363	3.29375	1.45985	1.71338	1.23435	1.7873	2.01917	4.81334	4.45478	1.68976	4.90584	3.42038	5.84553	2.14818	4.33884	1.38527	1.59376	9.21982	3.38237	5.93043	5.0832	6.13034	7.20734	4.53878	5.581	4.81586	4.27349	6.10218	1.84	2.68267	1.7822	4.26154	7.67458	5.75547	3.73561	3.89815	2.81471
1.9611	2.66687	2.87152	2.41521	3.59145	2.42753	2.01562	2.63531	5.04269	3.01067	4.67178	6.10349	6.39515	2.80438	4.486	3.10642	3.25087	2.78553	1.98364	3.02012	6.12791	5.33684	2.61708	5.54295	4.56811	6.00039	2.72083	5.21454	2.24968	3.38906	11.6457	4.67562	8.23349	6.84043	8.20279	9.44679	6.77978	7.71614	6.9352	6.69772	8.53034	3.75409	3.47593	4.11706	3.80875	10.5328	5.18582	4.01767	5.03188	2.7704
1.29744	2.39384	2.4408	2.25497	3.13825	1.80969	2.00136	1.73418	5.05916	2.7774	3.83355	5.87222	5.83354	2.50004	3.89232	2.06257	2.19798	2.40809	1.86266	2.41944	5.10022	4.05197	2.06154	4.62054	3.53929	5.19888	1.79743	4.21978	2.1004	1.94883	10.4405	3.27002	6.93664	5.92448	7.0233	8.32773	5.11917	6.60954	5.52917	4.9773	6.1244	3.2043	2.82163	2.73768	3.65407	8.25982	5.34134	3.56446	4.15753	2.99207
2.62905	3.64812	2.054	2.897	3.10302	2.38137	2.94207	2.95783	3.30266	4.27456	5.41472	6.59359	6.75344	3.16007	5.40837	2.5139	1.90175	2.57926	2.69625	3.23799	6.85566	5.95326	1.88409	6.27195	5.24057	6.95882	3.24481	6.13172	3.08513	3.32442	9.50172	2.44633	6.23815	5.19607	6.04059	7.50979	3.95597	5.61165	4.58777	3.97016	8.28065	4.04706	2.51766	2.61306	5.48665	7.61709	7.00348	5.30551	3.56359	3.94159
1.99111	3.18915	1.94744	2.16367	2.67953	1.83612	2.23086	2.77422	4.07946	3.48372	4.651	6.54091	5.99007	2.4817	4.38538	2.03138	1.96018	2.13246	2.08052	2.74576	5.72426	5.16277	1.80537	5.41639	4.13396	6.18754	2.52802	5.33377	2.35466	2.33519	9.74034	3.46576	6.59235	5.86497	6.26252	7.72911	4.66575	5.76943	4.84026	4.46883	7.26257	3.07128	2.96025	2.49984	4.81569	7.85491	6.31006	4.65455	4.43065	3.10091
2.74799	1.66515	3.27114	1.72381	3.70797	2.55942	2.11855	2.86004	5.97103	1.8289	2.94031	4.29307	4.44995	2.94704	2.95096	4.2178	4.50425	3.45436	2.6975	2.47381	5.04235	4.18023	4.27687	4.29405	3.96352	4.8822	1.78176	4.15668	2.51635	3.09036	12.2333	5.40142	9.68109	8.31107	9.24141	10.492	7.67489	9.10219	7.67921	7.54706	6.64346	4.06491	4.1976	5.59772	3.28712	11.0851	4.48877	2.84016	6.87446	2.3682
3.53542	2.94517	4.27539	2.29986	4.23306	3.28569	2.61769	3.97985	6.57744	1.86421	1.82127	3.2896	2.95456	2.57443	2.36987	4.82046	5.12387	3.00078	2.88015	3.75512	3.61976	2.28177	5.0666	2.53996	3.49567	3.14113	2.78633	2.80335	2.61768	3.98121	12.4103	5.92689	9.68398	8.93224	9.49694	10.6859	7.92223	9.1922	7.95936	7.64926	4.84775	4.6863	4.56932	6.2541	2.2384	10.8765	2.59256	1.996	6.83912	3.25458
5.95614	5.42421	6.90784	4.66916	5.42227	5.78334	4.97879	6.23126	7.84338	3.83091	4.86737	2.6125	4.18042	6.13361	4.3571	7.68132	8.39196	5.9353	6.30968	6.91361	4.70113	4.27947	7.63835	4.17646	6.61911	3.061	5.29031	4.46792	6.1371	7.43183	15.452	9.05917	12.8411	11.3882	12.981	13.4738	11.1155	12.2202	10.8484	10.7387	8.46735	7.76909	6.47076	9.27872	2.93772	14.5212	1.96984	3.96283	8.4555	4.5064
2.27055	1.45782	4.15376	2.14906	4.86885	2.89118	1.88134	2.51566	7.02569	1.6408	1.33491	3.40379	2.76954	1.4623	2.4949	3.55718	3.67651	1.93311	1.63814	2.4001	3.05554	2.35607	4.02002	2.40752	1.99286	3.66714	1.67082	2.35057	1.42228	2.35128	11.1537	4.57372	8.3473	7.8424	7.96947	9.40496	6.36611	7.82368	6.25251	6.01279	3.71014	3.67574	4.71662	4.64534	3.09466	9.47142	4.221	2.18879	6.40202	3.22209
7.22373	7.57296	6.64975	6.30455	6.8225	7.31765	5.6167	7.26547	8.18246	5.19443	7.96122	6.01779	7.62387	7.81772	6.50601	9.40711	9.64514	7.22888	7.27818	8.67247	7.92575	6.40394	7.64268	6.65927	8.90547	5.22774	6.90695	6.96367	7.75745	10.5831	16.975	10.9671	14.1758	13.0532	14.1638	14.9616	12.9097	13.7222	14.0268	12.8115	12.1679	9.14612	7.29167	11.3426	3.31294	17.4198	2.26888	5.13827	9.246	5.5795
2.91651	2.42579	3.45821	1.90674	2.35204	1.8485	1.4613	2.50457	4.68826	1.58104	2.94201	4.96622	4.39466	2.85721	2.25959	3.27532	4.54599	3.03252	2.95107	2.55491	4.29595	3.84572	3.33116	4.47642	3.53943	5.20888	3.05384	3.49472	2.56213	3.38223	10.1013	5.74744	8.36972	7.83203	8.48115	9.32678	7.00719	7.56552	6.89799	6.54955	5.43778	3.27842	3.56904	4.83786	1.61596	9.04226	3.03904	1.61215	5.27398	1.26921
2.60062	3.1094	3.12068	1.83347	1.23167	2.10014	2.51171	2.60481	4.34866	3.45012	4.33615	5.15159	5.81788	3.13305	4.2392	3.3139	4.01873	4.2448	3.38323	1.96809	5.73388	5.54312	3.42657	6.06825	4.83648	6.54425	3.00264	5.04127	2.72886	2.88308	8.4247	4.8703	7.91477	7.65081	7.49816	8.96869	6.6067	6.38009	5.97645	6.08946	6.41959	3.84684	2.97451	4.10461	3.9159	6.5192	5.09229	3.77554	5.65822	1.94537
3.49148	4.13827	2.58647	2.78505	1.70595	3.19583	3.20405	3.29287	3.40364	4.43739	6.02007	6.84746	7.59431	3.82597	6.58693	3.72317	3.80111	5.20537	3.55286	2.95074	7.72472	7.19107	3.16791	8.21601	6.69993	7.93492	4.76367	6.62611	4.29493	5.12848	8.24343	5.07744	8.70451	7.37506	7.56448	9.54946	6.70943	6.22989	6.21744	5.97446	8.97561	5.37635	2.82916	4.71703	4.36398	7.02967	5.14252	5.14136	5.20671	2.55309
3.85593	3.72532	4.31754	3.37111	3.12466	3.67364	4.01785	3.8093	6.06861	3.99985	4.26904	6.89845	6.97775	3.84816	5.51131	5.09289	4.82537	5.75624	4.24226	3.3675	6.72181	5.75702	4.87053	6.19958	5.22172	7.36409	4.24955	5.84126	4.1273	5.00266	9.98592	6.13758	9.45828	9.09834	7.92626	10.3143	7.41814	7.21164	6.36333	7.3917	7.18945	5.46379	4.73489	5.67582	4.42944	7.70616	5.61892	4.60087	7.38898	3.12556
3.94706	4.92695	2.40618	3.5912	3.05295	3.11446	2.99057	3.51073	2.95601	4.48582	6.32072	8.38782	8.16241	5.22486	5.93162	3.90895	4.6852	4.88475	5.13945	4.43399	8.1815	7.39885	2.8998	8.1829	6.90579	8.49011	5.93108	7.36694	5.1897	6.58215	9.39393	5.18942	7.95376	7.03862	7.73538	8.88726	6.60626	6.44843	6.4566	6.27222	9.47592	5.21603	2.59143	5.42206	3.79233	8.47336	4.978	4.57941	3.65019	2.99381
4.70077	5.99739	5.18291	3.83036	6.05342	3.95415	3.15668	4.99835	7.12034	2.47394	3.94805	6.02868	4.78364	3.01187	2.52288	5.21475	5.79463	2.74534	3.52938	4.84415	4.26262	2.89427	5.71285	3.30873	3.95646	4.31851	4.49167	2.558	3.35657	5.81078	11.8004	8.41249	9.00722	8.34827	8.93563	10.0464	8.47531	8.92466	9.43073	7.96422	6.24751	3.89105	5.52073	6.23686	2.01979	11.5369	2.31587	2.55158	6.11639	3.7414
3.17153	2.46532	3.56152	2.02104	1.86402	2.66343	2.33308	2.84544	4.99586	2.50075	4.09231	4.75867	5.30759	4.02367	3.29604	4.12817	5.36003	4.64012	4.19534	3.02592	5.25952	5.00801	3.95375	5.49244	4.5055	5.84676	3.08671	4.54694	3.42516	3.61642	11.4739	6.17817	9.5661	8.73714	9.56912	10.4033	7.7185	8.5177	7.912	7.38377	6.62716	4.43086	3.2945	5.84404	2.33436	9.88333	3.57548	2.64201	6.2845	1.46787
3.29788	3.2168	4.4841	3.22936	5.29167	3.77972	2.12251	3.05136	6.04839	2.24528	3.24886	4.69709	4.51593	3.7172	2.90408	4.79447	4.75872	2.17241	2.73019	4.42495	5.46454	3.78838	4.42854	3.79795	5.1475	4.93002	3.9382	3.88614	3.1978	5.25063	13.6111	5.89432	10.3048	8.88454	10.7392	11.6315	9.09331	10.5622	9.43605	8.85463	7.97822	4.0087	4.41887	6.93222	1.64498	13.0909	2.55945	1.56497	5.1227	3.35032
5.86834	5.08348	6.32638	5.09498	4.86557	4.10565	4.6503	4.76459	6.93985	6.11406	6.17362	7.54321	8.40946	5.08526	5.16607	4.15721	5.87066	5.66525	6.02627	4.54009	6.69392	7.03894	5.03307	7.24973	5.26641	8.48658	5.18202	6.36508	4.64595	5.17919	8.60536	6.83706	6.96238	8.66465	6.89746	8.05085	7.69941	6.98309	6.45982	7.18218	3.61357	3.90601	5.01187	5.34578	6.18398	6.05523	7.80239	5.16397	7.09595	4.64236
4.62116	4.59968	7.68402	5.81723	7.97034	6.17923	5.93585	6.02981	11.4405	4.33341	2.66232	5.60824	3.76935	3.19185	4.90015	5.93318	5.57645	4.58518	3.54097	5.1864	3.15326	2.4506	6.98609	2.81469	2.49529	4.0721	3.4949	3.1429	2.97371	3.1	14.0604	6.07929	10.1609	9.10605	9.74363	12.0736	7.54665	8.6607	6.57197	6.65449	5.518	5.62798	8.8093	5.90184	7.13445	11.1547	8.13467	5.73858	8.52458	7.377
4.26408	5.46573	4.29723	5.40278	5.21335	5.03856	6.23323	5.84915	5.82113	5.76453	5.54667	7.13343	6.34399	4.16231	6.85222	4.37421	2.30367	5.19743	4.14245	4.73867	6.40979	5.63595	4.64959	6.40051	6.09222	6.99583	4.87844	6.05997	3.86088	3.51248	8.76375	1.80204	6.36669	4.54229	6.23335	7.90853	3.22134	5.17963	3.33844	3.30094	9.13753	5.18776	5.76819	3.37876	8.63702	6.34953	10.1901	7.52569	5.10603	6.71347
2.78833	3.53678	6.17016	4.99836	5.93171	3.41493	3.78913	3.06113	9.20458	4.47129	3.92627	5.73297	5.88381	3.65421	3.55037	2.99375	4.90563	3.34117	4.12222	4.15463	4.4265	4.44657	4.26962	4.78162	4.07772	5.82483	3.3299	4.1426	2.86988	1.74624	12.4343	5.0829	7.39017	7.37955	9.26011	9.56286	6.90525	8.76851	6.32819	6.51091	4.92569	2.8721	5.07999	4.51462	5.36073	10.0313	6.61666	3.95923	5.31231	5.72184
3.2211	3.74966	5.50261	4.02227	5.0153	2.99832	3.14895	3.28661	8.03722	4.00309	3.93943	5.77934	5.94904	3.47047	3.18484	3.19056	4.63238	2.79173	3.79808	3.90655	4.8115	4.6927	4.44534	4.88358	4.57481	5.62553	3.36712	4.40677	2.71328	1.89927	11.6982	5.10409	7.41135	7.35501	8.34766	8.66906	7.69721	8.38953	6.52011	7.4342	4.64626	2.15631	4.41744	4.5741	4.97055	9.31485	5.8214	3.11376	4.55806	4.32085
5.18943	5.51374	5.66437	7.09243	7.02648	5.40782	6.48633	5.68215	5.72205	7.42102	6.78367	7.77935	7.02645	5.02622	7.17618	4.45288	3.194	4.748	4.60385	5.34811	6.09741	6.54008	4.31485	7.11394	6.05211	7.24004	5.0548	6.34289	4.47981	4.7949	6.95029	2.02218	3.80391	2.83792	4.49578	5.22154	2.33676	4.57772	2.72968	2.15945	8.14165	4.98864	6.08706	3.29806	8.90525	5.73757	10.6757	7.83607	3.99831	7.48924
4.61498	4.16887	8.4319	7.39053	8.55114	6.45619	6.814	5.50453	10.918	6.26352	4.47945	7.1312	6.36248	4.65423	6.59608	5.72047	5.9182	5.58388	4.34267	5.99715	4.0148	4.75211	5.98059	5.42406	4.22868	6.09127	4.62961	4.86069	4.3228	3.87674	11.5991	4.8141	8.16811	6.86273	8.31836	9.84257	5.29851	8.39859	5.05113	5.03215	5.39268	5.47813	6.4305	5.59289	7.65756	9.4264	9.38715	6.60072	7.63332	8.59882
5.20821	5.65263	5.70631	5.84522	6.66435	4.92456	5.83038	4.84596	7.39853	7.0897	7.50976	7.69357	8.40646	5.1857	4.87763	3.48212	4.08343	3.99359	5.23998	5.80973	5.41605	6.83282	3.2319	7.03193	5.46145	7.26222	5.13943	5.5649	4.43054	4.62732	8.13997	4.14374	3.35906	4.82141	4.85903	5.43284	3.75787	4.48229	3.90923	3.78702	5.34456	2.70458	4.6559	2.52062	7.18271	6.55206	8.57155	6.08122	4.16981	6.40104
3.51499	3.51534	5.9366	4.4746	6.85577	4.86541	4.08475	4.58761	9.41957	3.50809	3.01598	5.79277	4.33385	3.14973	3.65084	4.69686	4.86101	3.89108	3.01239	3.86916	4.261	3.14704	5.47571	3.72686	3.08688	4.41236	2.9833	3.81088	2.30178	2.50903	13.9927	5.18957	10.3635	7.72966	10.3898	12.299	7.83805	9.093	7.86651	7.03356	7.39325	5.13642	6.49209	5.45873	6.00735	11.701	7.19092	4.65168	7.24224	5.59945
3.07312	3.75133	3.66318	4.43285	5.0906	3.20924	4.07894	3.85755	6.83988	4.67357	4.5761	5.58911	5.5116	2.9185	5.2083	2.14797	2.43841	2.91387	3.18138	3.54666	4.77086	4.82161	3.15686	5.07493	4.76543	5.87916	3.13339	4.59518	2.3689	2.00443	9.64598	3.00093	6.00007	5.16049	6.6485	7.53666	4.35923	6.06711	4.05549	4.02675	7.00706	3.97836	5.51441	2.2192	7.41944	8.42639	9.2369	6.07301	4.56083	5.56405
3.76861	3.5437	5.85944	4.06314	6.51813	4.70212	3.99667	4.86715	9.59041	2.78643	2.02096	4.07161	2.67162	2.56165	2.95915	5.14477	5.34746	3.49416	3.00624	4.11893	2.50423	1.89228	6.11537	1.87462	2.3172	3.397	2.7758	2.29729	2.21212	2.75136	13.1839	6.26521	9.91102	8.91129	9.83962	11.5748	7.80578	8.98352	7.27708	7.54876	4.99628	5.21769	7.22131	5.45901	4.99877	11.241	5.85504	4.02905	8.06717	5.32035
6.4701	5.48308	8.50747	6.72058	8.63205	6.63775	5.75573	5.96066	11.4773	4.60462	4.77427	2.21983	4.98348	6.71507	5.13186	8.30399	9.08617	6.11419	7.23843	8.14313	5.11733	4.39083	7.95765	4.33381	7.1217	3.12924	4.60268	4.72488	6.12558	6.23747	18.0575	9.60091	14.1706	12.3615	14.9811	15.8076	13.1412	13.9254	12.9546	12.9342	7.40555	7.98602	7.30085	10.6698	4.18294	16.4677	2.64599	4.38999	9.28453	7.81811
5.43449	5.0645	6.02805	4.25349	4.19599	5.72886	4.66518	5.9832	8.06707	3.29305	3.89622	4.3989	5.03547	4.06591	4.30038	7.01971	7.24626	5.95972	5.03855	5.29043	4.26126	3.94482	7.05081	4.93366	5.3643	4.17601	3.30804	3.81239	4.38048	4.94776	13.5393	8.03582	12.4845	11.0055	11.2615	12.8669	9.07905	9.18779	9.52686	9.04146	6.88621	7.19763	5.96461	7.96029	2.86777	11.6618	3.30628	3.69751	8.81745	4.22906
4.13843	4.12668	4.24853	2.60378	2.36272	2.88893	3.29111	4.00493	5.82272	3.54294	5.04991	5.84991	6.26448	4.60017	3.38617	4.6021	5.74094	5.23465	5.2956	3.91803	5.629	5.4409	4.6827	6.15217	5.451	6.44206	3.47416	5.39321	3.83394	3.77415	11.9834	6.82029	9.95974	8.86397	9.97435	10.7526	8.25596	8.64136	8.07673	7.87322	7.65669	5.17574	3.94513	5.96356	3.56807	10.8	4.69861	3.61223	5.97677	2.43768
8.30324	8.2402	11.1236	9.17326	10.9372	9.17774	8.20463	8.75762	14.1703	7.32028	6.42502	4.4279	6.01562	7.73314	6.34213	9.61719	10.8985	7.61971	9.00428	9.62588	5.24532	4.4765	10.3327	5.23894	7.46618	3.32093	6.40027	5.56255	7.32226	8.03888	18.4115	11.4372	14.4217	13.4547	15.1537	15.3217	13.9538	14.4712	12.9074	13.6716	7.27528	8.25791	10.0274	11.0597	5.89381	15.9435	5.07763	6.55894	11.5182	9.65316
5.63217	5.50493	7.90676	6.29061	9.13767	6.8303	5.64835	6.53744	11.8112	4.17598	3.83889	2.39699	3.65263	5.20723	4.49191	7.19257	7.60334	5.41951	5.81836	6.92184	3.51556	2.32882	7.99777	2.59542	5.81408	1.25048	4.09845	3.46683	4.56518	5.4987	17.0155	8.45308	13.5996	11.3862	14.0934	15.0575	11.6091	13.7409	11.5458	11.5059	8.31196	7.85559	8.51501	9.05777	4.37525	15.6126	4.20128	4.71245	9.36314	7.13983
5.77865	4.88939	6.09902	3.78716	3.87605	5.1509	4.3743	5.91621	7.94649	3.43176	3.82871	3.9889	4.39791	3.75732	3.59843	6.86094	7.24959	5.65735	5.43222	4.73311	3.73699	4.10209	7.00058	4.48018	4.92686	4.68976	4.02009	3.41463	3.83353	4.26704	12.2481	8.05559	11.6395	10.7474	10.2648	12.484	8.5549	9.27184	8.69657	8.24172	5.60065	6.79692	6.10573	7.50436	3.70849	10.7127	3.72592	3.2955	8.75496	4.79267
4.41645	4.22259	8.11189	6.74002	9.49205	6.58778	5.42853	5.2076	12.3825	4.57003	2.71772	2.75039	3.0552	4.03502	4.41174	6.33909	6.28965	3.97277	4.04254	6.06476	2.08701	1.49875	6.39582	2.32844	3.26372	1.72373	2.78088	1.61313	3.28522	4.77705	13.9213	6.92972	10.1251	9.21475	10.8678	11.9822	7.91038	10.2585	8.35958	7.86289	4.68583	6.49353	8.45771	6.38293	4.92642	13.0401	4.98581	4.61953	8.03796	7.81014
3.89955	2.92113	5.41376	3.9169	5.99396	3.90469	2.79539	3.2213	7.61241	2.36424	3.54732	2.30763	3.75246	4.99806	3.06674	5.00583	6.57556	4.00259	4.43278	5.36475	4.86044	3.84557	5.4138	3.37488	5.9409	3.10223	3.59465	3.83456	4.36465	5.50715	15.8297	6.6209	11.9774	10.568	13.142	13.1972	10.3148	12.9163	10.7608	9.95145	7.72338	5.55815	4.841	7.9759	2.6265	15.2596	2.2653	2.18791	6.48527	4.48944
5.6263	6.52317	8.1396	8.97186	9.13224	6.50125	7.27783	5.57372	9.69378	8.55949	7.34114	8.78122	9.09208	6.42361	7.38236	4.22536	5.5367	5.51095	6.73767	7.45859	6.42839	7.80845	4.71592	8.2777	6.17751	8.08769	6.82624	6.55058	5.45879	4.44474	11.5305	4.44144	5.74469	6.08741	8.83424	8.73689	6.00659	8.01379	4.76621	5.60498	6.22459	3.55187	5.12885	4.19898	7.66808	9.55397	10.2731	6.86017	4.68197	9.34121
5.69725	4.57369	10.0264	8.84023	10.5894	8.23503	7.59899	6.29373	13.916	6.85188	5.34075	4.0492	4.72615	6.25895	7.12015	8.51197	8.36569	5.56519	5.88304	7.94423	2.45582	3.24598	7.07827	3.35299	5.16819	3.18578	5.79017	3.24543	5.27199	5.48065	15.4729	6.70772	11.5203	9.04822	12.343	12.843	9.1812	11.6505	8.96462	8.86197	5.97972	8.69128	9.7917	8.02541	7.67528	14.0555	8.05253	7.21898	9.32424	9.93657
2.48741	3.68664	2.31636	3.74011	4.79872	2.45018	2.98807	2.84981	4.24694	4.42427	5.31411	7.17273	7.13741	3.20335	5.51505	2.02603	1.38389	1.6899	2.91135	3.51092	6.48671	5.81805	1.79318	6.222	5.05332	7.2234	3.74975	5.71927	2.91591	2.85081	9.18833	2.49253	5.21123	4.35836	5.5982	6.67216	3.76577	5.15235	4.04856	3.61282	7.86965	3.18438	2.72385	2.19643	5.78124	7.853	7.61692	5.43233	2.58574	4.69165
7.43473	9.18203	5.89181	7.31609	7.57114	6.46345	6.59005	7.59655	4.17749	8.31742	9.68775	11.0677	10.6746	7.57673	8.51683	6.31728	5.29732	6.63463	7.10736	7.24263	10.8679	10.5967	6.12787	10.9167	10.1919	11.35	9.06924	10.0403	7.3799	8.84669	2.64031	6.84841	3.44407	2.83577	3.79384	2.97372	5.59957	4.29168	4.65666	5.84406	11.4971	5.75826	6.20048	6.57523	8.51175	4.81798	10.086	8.52443	3.3828	6.32321
1.27793	1.99	1.96259	1.45448	2.9018	1.27957	1.17317	1.78474	4.83257	1.90152	3.18259	5.34082	5.09186	2.0038	3.01646	2.28345	2.91881	2.50027	1.6175	1.64559	4.81957	4.31284	2.4482	4.43259	3.46969	5.3785	1.52873	4.19234	1.52913	1.61811	10.6291	4.28131	7.8854	6.80585	7.76596	8.79283	6.29937	7.48887	6.37007	6.00436	6.73967	2.97869	3.15203	3.61632	3.05099	9.652	4.83415	2.92936	5.04359	1.8526
1.9591	2.45062	2.10782	1.11605	1.82008	1.68545	1.24312	2.18847	3.79498	2.27652	4.01498	5.21415	5.54485	2.75696	2.85197	2.86754	3.83467	2.92088	2.11911	2.51506	5.76266	5.11557	2.96624	5.20094	4.27273	5.48235	2.12307	5.08581	2.57442	2.73396	11.2089	5.09574	8.79104	7.51757	8.59964	9.57992	6.93732	8.03135	7.04702	6.78624	7.82136	3.69438	2.93174	4.99939	2.77117	10.1535	4.0257	2.75012	5.06141	0.884381
2.00656	2.41196	2.50501	2.18476	3.88949	1.1593	1.52412	2.15136	5.99324	2.40082	2.66316	5.45804	4.48323	2.06079	2.56099	2.17253	3.14851	2.2309	2.09336	1.5672	4.07911	3.5755	3.03305	3.84118	3.03484	5.56754	2.29956	3.39665	1.76965	2.16243	10.9674	4.75497	7.04349	6.31088	7.95079	8.34065	5.85518	7.44432	6.11281	5.51803	6.52293	2.24856	3.99881	2.96435	3.85157	10.4318	5.50281	2.99781	4.90795	2.4674
1.87734	2.17004	2.31976	1.29663	3.47242	1.74207	1.62809	2.7307	5.57702	1.91719	3.01764	5.19332	4.52403	1.72598	3.10181	3.00969	3.32488	2.4102	1.58366	1.81549	4.44877	3.83592	3.29486	4.0851	2.9675	5.04548	1.59131	3.78971	1.42428	2.14438	11.111	4.56202	8.38565	6.90009	8.14242	9.15856	6.11576	7.76602	6.40322	5.86248	7.02965	3.14057	4.20666	3.71338	3.71216	10.2711	5.38113	3.1684	6.03361	2.21932
2.17972	2.59081	2.43549	2.3596	3.7226	1.21201	1.79257	2.29177	5.88466	2.4314	2.89808	5.74885	4.66639	2.01327	2.65275	2.44602	3.15326	2.3916	2.26507	1.62777	4.19571	3.60123	3.10302	4.02539	3.20423	5.78136	2.38579	3.54018	1.7479	2.26786	10.8223	4.87611	7.00798	6.25513	7.81733	8.21399	5.78644	7.52645	6.1951	5.46469	6.65959	2.40178	4.06481	2.85243	3.86994	10.4253	5.40908	2.98982	4.98493	2.716
2.17184	3.58878	1.66251	3.0035	3.44006	1.98233	2.14318	2.44703	3.65352	3.65104	5.04909	7.94994	7.17716	2.76261	4.91363	2.11914	1.73687	2.13274	2.67063	2.92812	6.46205	5.69771	1.59877	6.2328	5.03135	7.24829	3.79115	5.74721	2.79313	3.3511	9.32067	3.36044	6.31483	5.23708	6.34989	7.66006	4.89294	5.94265	5.08959	4.67761	8.31425	3.20401	2.81407	2.75296	4.43293	8.23399	6.00195	4.48931	3.26249	3.35621
1.08849	1.94184	2.12035	1.98126	3.176	1.59142	1.2626	1.53054	5.00818	1.99828	3.03088	5.79944	5.29501	1.68123	2.92317	2.20068	2.49625	1.87508	1.42726	1.37342	4.60291	4.00129	2.21611	4.17135	2.92576	5.5022	1.94048	3.73039	1.33355	2.11795	9.78948	4.19896	7.20133	5.83275	7.12839	8.45923	5.42661	6.54349	5.94223	5.25599	5.95001	2.32984	2.72413	2.80703	3.22545	8.59914	4.9018	2.83214	4.74848	1.9555
2.28233	2.55757	2.38481	2.13479	3.37647	2.47981	2.38745	2.55208	5.01236	2.2454	4.11236	5.29052	6.08449	4.15025	4.22669	4.31122	4.4589	4.0904	3.51604	3.49806	6.28165	5.06064	3.56899	5.52892	5.19253	5.76763	3.02367	5.34052	3.22645	4.37021	12.7722	5.52571	9.87526	8.31442	10.0433	11.2362	8.37638	9.78858	8.58494	7.99154	9.28665	4.56179	3.25326	5.54083	2.82343	12.2548	4.17454	3.23834	5.40714	2.43987
[truncated: 90 more columns]
