# Supplementary material for: Independent acoustic variation of the higher- and lower-frequency components of biphonic calls can facilitate call recognition and social affiliation in killer whales
Source: PLoS One. 2020 Jul 30;15(7):e0236749. doi: 10.1371/journal.pone.0236749 (PMC7392277; doi:10.1371/journal.pone.0236749)
Supplement: S2 Table — The table also shows the time stamp of the measurement within a file, and the frequency at which the amplitude was measured. (XLSX) [file pone.0236749.s002.xlsx]

## Sheet: K5_K7_hfclfc
Call type	Amplitude_LFC	Time_LFC	Frequency_LFC	Amplitude_HFC	Time_HFC	Frequency_HFC
K5	-61.49	414.713	1110		HFC not detectable
K5	-62.18	421.191	1200	-68.7	421.229	9510
K5	-66.46	437.326	1160		HFC not detectable
K5	-40.07	443.292	1070	-51.23	443.303	8610
K5	-30.44	447.769	1200	-46.07	447.772	9340
K5	-33.87	449.107	1070	-52.32	449.066	9040
K5	-55.47	469.219	1200	-62.18	469.213	9250
K5	-49.9	484.035	1240		HFC not detectable
K5	-60.44	490.568	1160	-74.22	490.539	9380
K5	-51.3	503.472	1110	-62.43	503.51	9510
K5	-56.16	515.613	1160	-72.48	515.622	9510
K5	-59.33	620.608	1200	-62.18	620.605	9430
K5	-58.04	630.77	1160		HFC not detectable
K5	-48.8	633.216	1160	-69.33	633.211	9380
K5	-55.81	648.788	1240		HFC not detectable
K5	-70.39	657.241	1290		HFC not detectable
K5	-49.62	682.837	1240		HFC not detectable
K5	-52.32	700.796	1200	-93.31	700.799	9770
K5	-50.26	702.607	1200	-61.49	702.581	9560
K5	-40.89	706.066	1110		HFC not detectable
K5	-34.94	707.328	1200	-51.49	707.291	9300
K5	-50.39	734.482	1160	-60.64	734.484	9210
K7	-38.58	737.336	2020	-42.33	737.272	6800
K7	-45.46	741.499	1930	-56.33	741.592	6280
K7	-50.26	749.342	1980	-50.57	749.36	6890
K7	-52.48	33.468	1850	-47.83	33.465	6410
K5	-37.13	55.487	1200	-66.86	55.496	9640
K5	-47.78	144.469	1200	-87.29	144.423	9380
K5	-46.86	157.407	1200		HFC not detectable
K7	-58.82	214.122	1850	-51.37	214.006	6540
K7	-58.04	227.964	1720	-51.95	228.028	6330
K7	-56.04	68.512	1670	-34.63	68.379	6370
K7	-47.33	12.253	1760	-38.76	12.253	6150
K7	-30.63	14.158	1800	-28.58	14.146	6500
K7	-47.33	14.855	1850	-38.38	14.846	6370
K5	-45.08	25.549	1070	-60.05	25.514	9430
K7	-39.12	31.602	1800	-32.64	31.611	6240
K5	-45.11	50.65	1160	-53.66	50.612	9250
K5	-37.7	51.68	1160	-50.77	51.646	9210
K7	-56.04	59.131	1890	-33.9	59.099	6370
K7	-32.67	61.494	1850	-29.7	61.491	6370
K5	-51.3	69.574	1070	-55.03	69.577	8910
K5	-49.07	0.452	1200		HFC not detectable
K5	-55.92	0.365	1160		HFC not detectable
K5	-57.32	0.435	1200		HFC not detectable
K7	-57.89	0.406	1980		HFC not detectable
K7	-57.32	0.528	1930	-72.48	0.464	6760
K7	-58.5	0.719	1930	-65.7	0.51	5850
K7	-32.5	0.307	1800	-35.39	0.31	6370
K7	-53.4	0.409	1800	-42.76	0.359	6240
K7	-44.18	0.261	1850	-43.85	0.272	6450
K7	-52.64	0.258	1850	-35.03	0.267	6330
K5	-24.42	0.722	1070	-26.63	0.786	9860
K5	-13.7	0.957	1030	-27.43	0.94	8950
K5	-11.88	0.777	990	-26.93	0.85	9170
K5	-21.53	0.432	1030	-28.61	0.441	9340
K5	-26.7	0.56	1070	-34.97	0.554	9730
K5	-26.56	0.557	1070	-42.68	0.621	9470
K5	-31.23	0.49	1030	-41.97	0.446	9680
K5	-30.07	0.644	1030	-42.4	0.624	9640
K7	-30.29	0.522	1800	-12.62	0.528	6710
K5	-50.83	0.371	1200		HFC not detectable
K7	-43.97	0.243	1930	-50.57	0.261	6580
K7	-49.67	0.571	1930	-52.72	0.574	6630
K7	-57.75	0.429	1890	-54.42	0.409	6580
K7	-50.57	0.493	1930	-53.94	0.496	6630
K5	-43.32	0.476	1200		HFC not detectable
K5	-32.79	0.478	1240	-44.81	0.571	9470
K5	-44.91	0.519	1200	-61.71	0.487	9640
K5	-42.65	0.545	1240		HFC not detectable
K7	-46.78	0.368	1890	-32.56	0.423	6630
K5	-34.3	0.557	1240	-51.3	0.6	9680
K5	-43.48	0.339	990	-62.68	0.406	7920
K5	-51.16	0.586	1030	-47.92	0.574	9080
K7	-32.57	0.624	1800	-40.09	0.612	6630
K5	-31.16	0.458	1200		HFC not detectable
K7	-44.75	0.409	1890	-45.28	0.406	6370
K7	-40.36	0.388	1930	-35.27	0.377	6760
K7	-36.35	0.42	1930	-48.7	0.362	6500
K5	-40.19	0.403	1160		HFC not detectable
K5	-47.55	0.615	1160		HFC not detectable
K5	-32.06	0.789	1200		HFC not detectable
K5	-37.56	1.451	1200	-49.5	1.428	9810
K5	-34.9	0.429	1160	-67.29	0.47	9860
K7	-49.23	0.38	1930	-81.27	0.641	6280
K5	-34.64	0.632	1200		HFC not detectable
K7	-67.29	0.644	1800	-65.7	0.731	6240
K7	-58.66	0.232	1850	-66.86	0.304	6280
K5	-55.14	0.574	1030	-76.41	0.693	9340
K5	-43.68	0.391	1030	-87.29	0.388	9080
K5	-63.77	0.316	990	-93.31	0.197	9340
K7	-64.68	0.287	2020	-93.31	0.313	6450
K5	-49.62	194.547	1030	-59.87	194.523	9210
K7	-59.16	283.792	1930	-49.34	283.792	6540
K5	-58.82	294.849	1030	-68.2	294.831	9250
K7	-48.75	2.306	1890	-48.4	2.3	6330
K7	-46.7	3.265	1850	-31.78	3.231	6280
K7	-50.57	3.93	1670	-54.13	3.869	6020
K7	-53.66	13.569	1800	-44.3	13.557	6370
K5	-44.03	29.807	1110		HFC not detectable
K7	-51.37	43.818	1890	-39.31	43.87	6330
K7	-41.67	55.214	2060	-43.97	55.379	6500
K7	-49.96	67.331	1890	-40.91	67.404	6370
K7	-57.75	68.475	1890	-51.8	68.434	6330
K7	-34.84	74.734	2020	-40.48	74.699	6890
K7	-49.39	78.79	1930	-45.63	78.81	6630
K7	-55.81	88.375	2060	-49.96	88.325	6540
K5	-33.81	98.299	990	-58.82	98.261	9470
K7	-48.85	102.181	1980	-39.26	102.248	6500
K7	-55.03	123.177	1890	-37.83	123.064	6410
K7	-52.56	124.405	1890	-36.58	124.388	6330
K7	-47.83	137.097	1930	-41.22	137.079	6500
K7	-43.65	192.89	1890	-48.7	192.954	6330
K7	-43.94	213.124	1930	-46.38	213.203	6500
K7	-50.64	256.733	1890	-55.58	256.73	6410
K7	-41.01	258.756	1890	-50.64	258.747	6240
K5	-43.71	260.322	1030	-69.79	260.536	9300
K5	-56.92	264.959	1070	-68.7	265.043	9430
K5	-38.09	270.561	1030	-51.1	270.599	9340
K5	-49.79	272.385	990	-69.23	272.19	9250
K7	-50.9	274.622	1980	-47.16	274.596	6450
K5	-54.22	278.723	1070	-59.16	278.888	9380
K5	-55.92	289.945	990		HFC not detectable
K7	-53.66	292.372	1890	-47.12	292.75	6280
K5	-46.58	294.81	1030	-66.46	294.955	9250
K7	-49.45	302.227	2020	-62.18	302.235	6800
K7	-51.58	312.284	1930	-56.28	312.551	6540
K7	-49.85	319.493	990	-64.37	319.551	9860
K7	-34.24	325.813	2150	-54.42	325.879	6630
K7	-50.2	326.788	2060	-50.02	326.762	6760
K7	-46.11	327.447	2020	-56.28	327.394	6450
K5	-43.71	330.427	990	-87.29	330.398	9430
K5	-58.99	333.883	940	-79.33	333.985	9040
K7	-51.87	334.577	2110	-50.77	334.499	6540
K5	-51.65	341.674	990	-60.64	341.613	9300
K5	-54.22	354.626	990	-71.73	354.605	8650
K7	-41.85	356.018	2060	-42.26	355.974	6580
K7	-47.51	360.29	2020	-57.75	360.287	6410
K5	-55.58	378.446	1110	-83.77	378.518	9250
K7	-58.19	399.821	1800	-68.7	399.737	5980
K7	-57.46	402.955	1890	-60.05	402.932	6450
K5	-61.94	408.183	900	-67.73	407.898	7700
K7	-60.84	8.346	1890	-56.92	8.413	6280
K7	-46.34	22.155	1850	-54.13	22.189	6020
K7	-64.37	26.305	1850	-53.94	26.256	6240
K7	-55.47	32.954	1760	-66.46	33.032	6280
K5	-45.08	40.701	990	-57.32	40.797	9250
K5	-48.55	42.352	900	-69.79	42.291	9680
K7	-46.62	165.577	1850	-42.5	165.481	6370
K7	-47.16	172.244	1850	-42.45	172.22	6330
K5	-38.47	457.12	940	-43.82	457.094	9340
K5	-33.48	464.937	1070	-47.55	464.856	9680
K5	-46.58	481.042	1030	-61.05	481.007	9210
K7	-44.09	491.55	1850	-35.14	491.507	6330
K7	-30.66	503.827	2060	-40.09	503.83	6670
K7	-46.27	530.851	1930	-34.04	530.88	6200
K7	-39.68	533.204	1850	-46.91	533.233	6370
K7	-33.91	535.878	1850	-39.49	535.88	6410
K7	-36.9	536.586	1800	-37.95	536.58	6150
K5	-37.85	543.466	1070	-42.11	543.736	9730
K5	-35.83	549.517	1160	-39.94	549.529	10760
K5	-34.83	553.675	1030	-46.07	553.631	10070
K5	-32.36	564.401	1030	-34.17	564.407	10550
K5	-50.9	651.514	990		HFC not detectable
K5	-48.25	667.039	1070		HFC not detectable
K5	-39.94	692.215	1030	-35.02	692.239	9600
K7	-35.33	738.49	1930	-46.66	738.51	6330
K5	-35.81	744.869	940	-49.85	744.834	9810
K5	-29.74	746.126	940	-51.03	746.08	9210
K5	-34.46	754.492	940	-56.92	754.524	9380
K5	-36.6	776.84	940	-64.06	776.782	9990
K7	-44.15	784.24	2060	-58.19	784.298	6330
K7	-49.39	799.469	1930	-53.22	799.368	5980
K7	-54.72	805.562	1800	-54.52	805.594	6200
K7	-45.18	814.999	1930	-38.61	815.02	6240
K5	-37.46	819.604	900	-52.89	819.645	9340
K7	-47.07	35.905	1850	-58.35	35.893	6540
K7	-55.69	364.101	1890	-56.53	364.083	6500
K5	-59.87	367.238	1110	-71.03	367.305	9770
K7	-48.06	391.587	1850	-50.08	391.593	6330
K5	-43.8	9.873	1070		HFC not detectable
K5	-46.7	55.156	1200		HFC not detectable
K7	-51.73	225.755	1800	-42.23	225.746	6410
K7	-59.51	227.325	1800	-36.66	227.317	6240
K7	-53.22	255.022	1800	-37.02	255.051	6450
K5	-36.49	2.344	1160	-75.25	2.301	9470
K5	-48.5	18.981	1200	-66.46	18.923	9040
K5	-39.23	22.048	1200	-58.66	22.066	9510
K5	-36.16	35.149	1200	-58.66	35.14	10070
K5	-40.89	60.191	1200	-57.32	60.173	9040
K5	-28.15	89.603	1240	-58.35	89.696	9990
K5	-53.48	26.356	1330		HFC not detectable
K5	-53.75	118.655	1200		HFC not detectable
K5	-58.82	123.577	1200		HFC not detectable
K5	-52.97	158.497	1110		HFC not detectable
K7	-66.07	153.481	1800		HFC not detectable
K7	-58.99	212.642	1760		HFC not detectable
K5	-60.05	267.278	1030		HFC not detectable
K5	-57.32	268.793	1070		HFC not detectable
K5	-51.58	297.092	1110		HFC not detectable
K7	-62.68	299.286	1890	-87.29	299.266	6370
K5	-66.46	300.59	1110	-87.29	300.645	8440
K5	-56.41	423.207	1200		HFC not detectable
K7	-71.73	357.747	1850	-76.33	357.732	6370
K5	-53.94	341.1	990		HFC not detectable
K7	-58.66	16.559	2020	-79.33	16.55	7100
K7	-49.5	10.323	1890	-83.77	10.393	6840
K7	-59.51	38.933	1850	-75.25	38.878	6840
K7	-57.32	82.746	1980		HFC not detectable
K7	-53.94	60.061	1930		HFC not detectable
K7	-51.65	92.466	1890		HFC not detectable
K7	-59.87	106.198	1930		HFC not detectable
K7	-41.18	8.776	1980	-72.48	8.787	6540
K5	-42.58	59.939	1200	-42.3	59.939	8820
K5	-38.97	69.963	1030	-59.16	69.928	9430
K5	-47.46	74.464	1030	-54.93	74.418	9430
K5	-35.31	87.859	1240	-50.9	87.879	8820
K5	-50.39	91.831	1240	-67.73	91.848	8950
K5	-40.78	93.616	1290	-45.49	93.59	8820
K5	-38.87	97.274	1030	-59.51	97.271	9300
K7	-57.89	116.401	1850	-51.73	116.401	6450
K5	-47.6	121.405	1240		HFC not detectable
K5	-44.27	135.518	1030	-45.39	135.506	8820
K5	-60.84	143.808	1070	-57.46	143.723	8870
K5	-42.38	171.945	1070	-60.84	171.947	9730
K5	-37.97	217.249	1070	-61.49	217.188	9040
K5	-41.16	242.528	1070	-60.44	242.531	9600
K5	-45.11	8.255	1110	-54.52	8.275	9000
K5	-45.67	16.893	1160	-45.32	16.934	9000
K5	-39.47	25.229	1160	-52.25	25.214	9210
K5	-53.85	34.059	1290	-52.97	34.152	9040
K7	-48.01	58.22	1890	-44.75	58.212	6410
K7	-49.39	65.189	1850	-41.97	65.215	6410
K5	-62.18	73.862	1070	-57.32	73.859	9210
K7	-67.73	79.292	1930	-36.62	79.298	6410
K5	-55.92	87.849	1030	-45.04	87.823	9040
K7	-58.19	92.897	1890	-43.85	92.862	6410
K7	-53.94	103.597	1890	-35.35	103.606	6540
K7	-64.68	104.195	1890	-38.33	104.198	6330
K7	-58.19	121.493	1930	-44.71	121.496	6450
K7	-51.73	130.634	1850	-40.89	130.657	6450
K7	-52.02	149.392	1850	-40.44	149.392	6370
K7	-54.93	156.154	1850	-32.01	156.154	6410
K5	-43.12	171.41	1110	-40.28	171.407	9080
K5	-47.83	179.888	1110	-58.66	179.868	9210
K5	-39.33	180.64	1160	-38.41	180.649	8950
K7	-39.65	186.509	1850	-29.72	186.495	6330
K7	-52.89	191.126	1800	-34.59	191.12	6580
K7	-45.92	191.724	1800	-25.19	191.715	6370
K7	-52.1	196.829	1800	-38.24	196.815	6330
K5	-38.86	197.932	1160	-38.33	197.917	8950
K7	-38.91	202.713	1890	-29.62	202.713	6450
K7	-62.43	207.865	1850	-32.32	207.842	6240
K5	-40.03	261.128	1170		HFC not detectable
K5	-33.83	268.254	1170	-69.23	268.299	9370
K5	-43.21	269.083	1170	-71.73	269.059	9000
K5	-51.87	276.123	1170	-76.41	276.139	8620
K5	-39.06	290.053	1170	-77.75	290.058	9750
K5	-47.29	297.823	1210	-76.41	297.951	9000
K5	-45.39	298.759	1170	-73.31	298.823	9420
K7	-44.88	318.9	1920	-49.17	318.884	6460
K5	-44.49	342.464	1170	-75.25	342.512	9700
K5	-44.33	343.325	1210	-75.25	343.405	9510
K5	-45.92	363.735	1120	-74.22	363.833	9370
K5	-48.3	384.856	1210	-76.41	384.981	9600
K5	-43.4	548.224	1070		HFC not detectable
K5	-47.03	636.009	1120	-56.04	635.956	10260
K5	-26.12	650.301	1120	-53.94	650.285	9840
K5	-26.32	664.817	1170	-56.41	664.883	11150
K5	-31.25	676.177	1170	-53.48	676.188	8950
K5	-41.33	687.574	1170	-67.73	687.478	9560
K5	-46.04	90.528	1170	-68.7	90.584	9980
K7	-39.89	93.214	1960	-45.89	93.172	6370
K7	-44.88	118.956	2010	-56.79	118.898	7030
K7	-35.42	121.899	1960	-49.79	121.763	6510
K7	-39.98	150.169	1920	-46.66	150.089	6370
K7	-36.68	155.927	1870	-38.69	155.911	6140
K7	-39.24	161.849	1780	-49.39	161.791	6320
K7	-41.67	164.546	1960	-44.59	164.49	6650
K7	-42.45	167.562	1820	-54.52	167.498	6510
K7	-37.1	180.879	1960	-37.89	180.893	6370
K7	-35.91	182.36	1960	-42.23	182.349	6510
K7	-44.88	189.055	1820	-48.01	189.036	6180
K7	-37.49	190.972	1920	-44.37	191.022	6320
K7	-47.73	193.607	1920	-47.03	193.511	6840
K7	-34.88	195.655	1920	-46.99	195.607	6600
K7	-33.04	210.261	2010	-46.74	210.211	6560
K5	-42.73	219.561	1210		HFC not detectable
K5	-35.37	227.953	1170	-54.82	227.955	9510
K5	-34.02	229.201	1170	-57.46	229.086	9090
K7	-46.7	241.758	2010	-48.96	241.875	6320
K7	-40.13	258.723	1870	-42.28	258.731	6180
K7	-50.83	382.264	1960	-51.16	382.293	6650
K7	-50.26	388.645	2060	-50.57	388.607	7070
K5	-25.13	390.085	1120	-51.8	390.093	9460
K5	-23.58	395.52	1120	-48.3	395.526	9560
K5	-28.01	396.35	1120	-41.18	396.299	9280
K5	-47.78	402.2	1170	-68.2	402.165	9560
K5	-28.8	404.177	1210	-48.8	404.22	9280
K5	-25.51	408.012	1170	-46.62	408.046	9280
K5	-25.97	409.017	1170	-55.92	408.985	9420
K5	-29.04	423.229	1170	-56.28	423.248	9370
K5	-50.77	428.893	1170	-79.33	428.816	9650
K5	-39.14	429.675	1210	-60.24	429.661	9320
K5	-29.83	437.621	1170	-57.75	437.615	9750
K5	-38.71	445.708	1170		HFC not detectable
K5	-49.17	483.019	1170	-66.07	483.006	9420
K7	-49.9	1566.85	1920	-61.94	1566.83	6700
K7	-47.38	1584.04	2010	-60.84	1584.09	6750
K7	-61.27	1585.24	2010	-59.68	1585.16	6890
K7	-41.42	1588.38	2010	-59.68	1588.32	6980
K7	-48.01	1592.18	1870	-55.36	1592.18	6140
K7	-42.91	1595.83	2060	-52.1	1595.82	7030
K5	-36.96	1597.07	1170	-63.2	1597.06	9510
K7	-44.98	1616.36	2060	-57.19	1616.32	6890
K7	-47.03	1633.03	2010	-59.68	1633.01	7030
K7	-58.35	1652.96	2010	-51.73	1652.97	6700
K7	-48.55	1655.47	2100	-64.06	1655.56	6890
K5	-53.4	1657.03	1120	-73.31	1656.93	9460
K5	-42.89	1658.07	1170	-62.18	1658.07	9510
K5	-40.6	1663.26	1170	-47.29	1663.24	9320
K5	-45.6	1665.97	1210	-65.01	1665.85	9460
K5	-47.6	1669.48	1210	-66.46	1669.28	9510
K5	-43.51	1677.74	1170	-67.73	1677.58	9230
K5	-43.94	1678.54	1170	-62.68	1678.48	9320
K5	-44.21	1681.32	1210	-61.94	1681.27	9600
K5	-49.9	1684.26	1170	-67.29	1684.24	9510
K5	-52.17	1686.77	1170	-60.64	1686.74	9700
K5	-51.51	1781.77	1210	-66.46	1781.71	9790
K5	-50.45	1785.29	1210	-72.48	1785.27	9420
K5	-44.71	1792.36	1170	-66.86	1792.34	9930
K5	-48.2	1800.23	1210	-62.68	1800.13	10170
K5	-49.07	1840.65	1170	-68.39	1840.64	9560
K7	-61.71	169.531	2060	-58.99	169.523	7030
K7	-52.02	175.978	2100	-66.07	175.965	7030
K7	-55.92	186.992	2060	-58.04	186.941	6750
K5	-49.5	196.748	1170	-62.43	196.75	9370
K7	-48.8	197.145	2060	-58.35	197.185	6700
K7	-54.93	198.716	1960	-61.05	198.508	6600
K7	-52.8	212.105	2100	-53.85	212.079	6980
K7	-59.51	225.901	1920	-72.48	225.763	8010
K7	-58.99	230.577	1870	-54.62	230.558	6180
K5	-56.41	249.36	1120	-69.79	249.338	9840
K5	-49.23	263.492	1170	-68.2	263.529	9460
K5	-51.8	264.191	1170	-74.22	264.18	9600
K5	-51.73	265.185	1170	-65.7	265.052	9420
K7	-62.94	267.734	2100	-81.27	267.686	6840
K5	-52.97	268.753	1210	-71.73	268.825	9560
K5	-55.14	270.3	1210	-70.39	270.276	9700
K5	-53.14	271.494	1210	-62.94	271.537	9320
K5	-58.04	287.664	1210	-81.27	287.696	9790
K5	-54.52	288.63	1210	-73.31	288.662	9560
K5	-54.13	298.777	1170	-74.22	298.825	9230
K5	-50.14	300.51	1170	-66.07	300.561	9600
K5	-58.5	320.653	1170	-87.29	320.688	9560
K5	-52.56	321.734	1210	-83.77	321.656	9460
K5	-50.45	327.064	1210	-64.06	327.056	9650
K5	-60.44	329.002	1170	-79.33	328.983	9460
K7	-43.65	102.946	1820	-51.1	102.874	6320
K5	-29.43	108.237	1210	-57.6	108.287	9320
K5	-36.88	116.924	1210	-46.66	116.927	9750
K7	-42.91	207.554	1820	-45.46	207.546	6320
K7	-40.52	208.653	1820	-39.12	208.613	6510
K5	-26.45	213.826	1120	-37.32	213.748	9930
K7	-40.84	217.621	1920	-40.99	217.61	6650
K5	-32.56	226.048	1170	-45.08	225.986	9230
K5	-49.07	227.599	1210	-76.41	227.471	9420
K5	-42.6	230.052	1210	-72.48	230.074	9420
K5	-35.8	239.016	1170	-42.97	239.08	9700
K5	-35.09	239.005	1170	-48.85	238.872	9420
K5	-28.74	255.865	1210	-48.25	255.828	9650
K5	-33.52	267.151	1210	-70.39	267.117	9890
K7	-38.25	277.609	1920	-36.65	277.577	6700
K5	-32.04	280.776	1070	-43.77	280.763	9460
K5	-25.58	281.704	1170	-52.89	281.63	9000
K7	-55.03	288.014	1960	-53.57	288.038	6700
K5	-36.89	291.583	1170	-60.64	291.543	9280
K5	-47.69	303.254	1120		HFC not detectable
K5	-61.71	311.197	1070	-71.03	311.226	9280
K5	-43.62	327.025	1120	-44.84	327.033	9370
K5	-48.2	337.279	1210		HFC not detectable
K5	-71.03	339.877	1170		HFC not detectable
K5	-32.77	346.846	1260	-59.33	346.739	9600
K5	-48.01	348.758	1210	-79.33	348.8	9750
K5	-51.03	349.294	1210	-75.25	349.376	9600
K5	-49.85	348.731	1210	-79.33	348.814	9750
K5	-56.16	349.27	1170	-77.75	349.23	9600
K5	-50.45	353.846	1120	-50.39	353.753	9000
K5	-40.84	354.377	1210	-60.44	354.516	9460
K5	-38.47	354.977	1120	-40.6	354.967	9180
K5	-42.18	362.244	1210	-64.06	362.292	9790
K5	-27.25	375.907	1210	-71.73	375.909	10070
K5	-29.14	376.512	1170	-49.79	376.437	9790
K5	-51.51	393.487	1120	-81.27	393.516	9280
K5	-44.03	397.375	1260	-69.23	397.335	9750
K5	-51.95	398.988	1170		HFC not detectable
K5	-54.82	401.758	1170	-87.29	401.641	9140
K5	-29.24	408.323	1170	-70.39	408.283	9700
K7	-58.04	428.145	1960	-73.31	428.169	6180
K5	-52.89	430.208	1120	-71.73	430.187	9140
K7	-48.11	438.276	1960	-58.5	438.292	6700
K5	-61.94	449.969	1920	-72.48	449.993	6370
K5	-50.51	469.005	1120		HFC not detectable
K5	-42.09	470.672	1120	-50.83	470.68	9420
K5	-54.72	493.52	1260		HFC not detectable
K5	-50.7	497.859	1210	-65.01	497.904	9460
K5	-27.62	562.224	1170	-60.84	562.28	10030
K5	-36.74	586.777	1170	-54.62	586.767	9650
K7	-53.31	0.955	2010	-59.33	0.91	6790
K7	-52.97	21.296	2010	-66.46	21.237	6750
K5	-45.25	27.927	1120	-62.43	27.9	9560
K5	-47.73	48.73	1170		HFC not detectable
K5	-42.68	50.464	1170	-56.66	50.485	9510
K5	-40.09	53.41	1210	-64.68	53.156	9510
K5	-45.42	62.15	1210	-58.66	62.097	9890
K5	-33.01	71.802	1210	-58.66	71.796	9460
K5	-47.78	73.057	1120	-73.31	73.001	9420
K5	-38.63	78.501	1170	-58.5	78.445	9370
K5	-33.48	78.989	1170	-64.37	78.861	9280
K5	-35.83	79.359	1170	-56.92	79.333	9510
K7	-52.72	141.987	2010	-62.94	141.817	6930
K5	-45.92	172.643	1170	-62.68	172.646	9790
K5	-49.5	203.904	1210	-65.35	203.885	9980
K7	-66.46	5.748	1780	-56.53	5.716	6510
K7	-64.37	40.088	1920	-73.31	40.075	6510
K7	-69.79	50.434	1820	-71.03	50.397	6180
K5	-55.69	63.031	1120	-81.27	63.015	9180
K7	-57.32	70.202	2100		HFC not detectable
K7	-56.66	75.762	1920	-75.25	75.845	6140
K7	-63.21	81.476	1920	-75.25	81.556	6040
K7	-62.43	86.575	1870	-63.77	86.589	6460
K7	-71.73	88.858	2010	-87.29	88.799	6700
K7	-67.29	89.826	2010	-87.29	89.839	6700
K5	-74.22	92.282	1170	-93.31	92.104	9600
K7	-65.35	112.93	2100	-73.31	112.986	6460
K7	-68.7	116.299	1920	-74.22	116.155	6930
K7	-57.32	117.594	1920	-77.75	117.674	6790
K7	-54.52	286.585	1920	-66.86	286.593	6560
K7	-66.07	288.615	1960	-77.75	288.594	6980
K5	-56.04	292.331	1210	-93.31	292.24	9460
K7	-52.97	310.69	1820	-69.79	310.69	6560
K5	-44.37	339.468	1210	-75.25	339.438	9320
K5	-65.01	351.452	1210	-81.27	351.468	9560
K5	-62.18	355.157	1170		HFC not detectable
K5	-54.42	356.338	1210	-75.25	356.17	9370
K5	-56.16	364.808	1170		HFC not detectable
K5	-54.72	367.621	1210		HFC not detectable
K5	-58.19	371.527	1210		HFC not detectable
K5	-53.31	394.498	1210		HFC not detectable
K5	-52.97	397.866	1210		HFC not detectable
K5	-61.05	405.93	1170	-72.48	406.01	9230
K7	-55.69	408.29	1820	-77.75	408.282	6180
K5	-52.1	430.529	1210	-83.77	430.545	9420
K5	-55.81	433.942	1210	-75.25	433.806	9790
K7	-63.21	452.423	2100	-87.29	452.437	6980
K7	-69.79	458.181	1920		HFC not detectable
K7	-72.48	467.872	2100		HFC not detectable
K7	-56.79	516.802	2150		HFC not detectable
K7	-62.43	533.25	2150	-71.03	533.338	6840
K5	-58.99	9.5	1120	-79.33	9.556	9230
K5	-58.19	19.279	1170	-54.13	19.287	9320
K5	-57.46	406.785	1210		HFC not detectable
K5	-57.89	411.436	1210		HFC not detectable
K5	-58.99	439.993	1170		HFC not detectable
K5	-57.89	495.774	1120		HFC not detectable
K7	-58.66	520.812	1920	-68.2	520.865	6460
K7	-61.71	540.039	1870	-77.75	539.938	6460
K5	-65.01	575.346	1170		HFC not detectable
K5	-54.62	580.515	1170		HFC not detectable
K5	-66.46	581.347	1210	-79.33	581.315	9600
K5	-66.86	613.655	1210		HFC not detectable
K5	-67.73	674.522	1170		HFC not detectable
K5	-50.57	0.448	980	-73.31	0.472	9140
K5	-63.77	5.257	1070	-81.27	5.199	8710
K5	-46.91	10.436	1070	-65.7	10.452	9280
K7	-67.73	0.487	1920	-71.73	0.559	6840
K5	-64.37	9.549	1310		HFC not detectable
K7	-63.77	12.653	1870	-72.48	12.639	6600
K7	-65.7	13.965	1870		HFC not detectable
K5	-64.68	20.246	1260		HFC not detectable
K5	-44.3	21.983	1210	-81.27	22.087	9700
K7	-75.25	25.131	1870	-74.22	25.118	6750
K5	-52.17	27.287	1310		HFC not detectable
K5	-48.8	29.479	1260	-77.75	29.485	8710
K5	-63.21	34.634	1260		HFC not detectable
K5	-48.4	51.865	1310		HFC not detectable
K5	-40.02	53.321	1260		HFC not detectable
K5	-51.73	54.033	1260		HFC not detectable
K5	-46.04	131.224	1310	-75.25	131.101	9280
K5	-31.12	149.079	1210	-58.19	149.172	9650
K5	-40.42	152.963	1210	-63.21	153.051	10030
K5	-48.7	157.933	1310	-75.25	158.002	10210
K5	-47.03	159.369	1260	-57.75	159.35	9790
K7	-53.14	163.839	1730	-56.92	163.791	5950
K5	-37.2	185.869	1070	-67.29	185.869	10260
K7	-59.33	256.202	1730	-48.65	256.221	5950
K7	-49.01	273.669	1920	-54.42	273.589	6750
K7	-55.25	289.351	1960	-51.44	289.364	6700
K7	-63.77	301.669	1640	-65.35	301.692	6090
K7	-57.89	304.809	1870	-54.82	304.838	6510
K7	-66.86	310.281	1780	-65.7	310.332	6320
K7	-55.36	317.398	1870	-53.22	317.374	6460
K7	-58.04	330.711	1920	-51.95	330.695	6700
K7	-51.58	394.632	1920	-54.42	394.589	6600
K7	-51.58	404.719	1780	-50.32	404.647	6650
K5	-52.97	97.109	1310	-87.29	97.09	10120
K5	-26.18	95.605	1260	-62.94	95.656	10070
K5	-51.44	1.099	1350	-59.68	1.065	10030
K5	-40.97	6.485	1350	-60.24	6.475	11710
K5	-46.7	64.831	1350	-64.06	64.78	12040
K5	-34.22	5.418	1260	-58.66	5.424	9790
K5	-40.23	6.403	1210	-87.29	6.336	10030
K5	-34.26	11.234	1350	-65.35	11.162	10120
K5	-42.68	13.019	1260	-81.31	12.973	9750
K5	-42.97	14.267	1310	-70.39	14.246	10350
K5	-54.42	22.518	1210	-75.25	22.473	9650
K5	-47.16	24.301	1210	-79.33	24.227	9790
K5	-33.7	301.403	1350	-52.64	301.408	10400
K5	-34.28	304.375	1350	-69.23	304.482	10780
K5	-38.04	305.441	1400	-51.03	305.446	11900
K5	-39.35	311.66	1310	-52.56	311.78	10640
K5	-37.97	324.271	1350	-57.19	324.271	11620
K5	-41.15	350.324	1350	-62.94	350.343	11250
K7	-47.16	380.192	1960	-51.03	380.147	6930
K7	-48.75	78.625	1680	-44.43	78.63	5900
K7	-39.51	80.837	1730	-49.9	80.829	6040
K7	-45.28	86.459	1780	-42.43	86.405	6460
K7	-48.56	92.24	1920	-48.55	92.272	6460
K7	-47.46	101.196	1820	-42.18	101.215	6600
K5	-35.65	104.514	1260	-63.48	104.527	10310
K5	-36.66	106.183	1210	-56.53	106.231	10730
K5	-32.1	112.571	1260	-58.35	112.552	10170
K5	-38.81	114.205	1210	-60.44	114.208	10780
K5	-42.76	117.996	1170	-58.82	118.022	10730
K5	-37.69	119.55	1400	-58.82	119.622	10500
K5	-47.38	131.698	1170	-67.29	131.754	10120
K7	-48.85	131.168	1870	-39.14	131.261	6750
K5	-41.33	134.595	1260	-56.04	134.581	9600
K5	-29.46	135.832	1310	-54.72	135.829	10450
K5	-39.7	137.408	1350	-49.17	137.499	11710
K5	-35.81	138.139	1260	-53.75	138.093	9890
K7	-35.89	146.708	1870	-42.45	146.702	6650
K5	-31.8	150.022	1260	-54.93	150.022	11340
K5	-40.48	151.259	1260	-59.51	151.296	10540
K5	-39.94	154.407	1310	-49.96	154.404	10170
K5	-40.28	163.879	1120	-58.66	163.847	10680
K5	-38.91	170.692	1210	-59.16	170.641	9700
K7	-41.92	183.833	1870	-38.25	183.844	6840
K5	-34.84	311.282	1260	-67.29	311.407	10920
K5	-41.2	320.327	1070	-60.84	320.324	10400
K7	-40.42	224.9	1870	-54.93	224.918	6650
K5	-47.16	429.097	1310	-50.9	429.1	9650
K7	-47.25	499.62	1960	-53.14	499.599	6840
K7	-45.14	525.361	1960		HFC not detectable
K5	-45.28	556.534	1310	-79.33	556.648	10500
K5	-51.16	2.32	1400		HFC not detectable
K5	-51.3	28.76	1260		HFC not detectable
K5	-37.05	34.671	1210	-55.47	34.671	10680
K5	-48.35	49.447	1350	-64.37	49.559	9280
K5	-27.04	53.86	1260	-37.53	53.857	10030
K5	-40.89	80.075	1260	-55.03	80.072	8250
K5	-36.53	5.566	1260	-58.66	5.534	11290
K5	-49.23	37.704	1260	-57.46	37.6	10920
K7	-60.64	53.618	1870	-93.31	53.703	6930
K5	-51.87	71.495	1310	-77.75	71.489	9750
K5	-58.19	146.982	1260		HFC not detectable
K5	-57.89	1.631	1260		HFC not detectable
K5	-50.7	5.775	1260	-81.27	5.775	10920
K5	-56.41	14.069	1260		HFC not detectable
K5	-58.99	17.981	1310	-87.29	17.813	9890
K5	-58.66	18.84	1260	-87.29	18.837	9750
K5	-51.44	33.589	1310		HFC not detectable
K5	-52.97	34.277	1210	-83.77	34.232	11100
K5	-69.79	35.786	1210		HFC not detectable
K5	-53.14	40.799	1400	-79.33	40.935	10350
K7	-57.75	51.699	1870	-68.2	51.729	6840
K5	-56.53	54.273	1210	-75.25	54.302	9460
K5	-68.2	57.974	1210		HFC not detectable
K5	-63.77	62.895	1310	-93.31	62.802	11340
K5	-27.79	0.637	1350	-52.1	0.704	10780
K5	-29.29	9.131	1310	-65.35	9.107	10400
K5	-37.86	11.938	1310	-62.18	11.826	11060
K5	-47.03	13.133	1260	-67.73	13.2	11670
K5	-25.87	18.548	1350	-56.66	18.668	11570
K5	-27.48	19.854	1170	-58.99	19.95	9460
K5	-29	34.707	1210	-51.1	34.64	9370
K5	-36.49	38.707	1350	-69.23	38.717	10730
K5	-30.87	39.803	1310	-61.27	39.757	11670
K5	-34.25	40.571	1310	-57.6	40.518	10590
K5	-35.58	60.479	1210	-59.68	60.572	10680
K7	-40	63.9	1820	-39.74	63.866	6790
K5	-34.77	64.915	1210	-52.8	64.989	9420
K5	-39.4	66.392	1260	-61.94	66.411	10500
K5	-35.64	67.099	1210	-56.53	67.005	10170
K5	-43.04	1279.09	1310	-47.03	1279.13	10070
K5	-31.51	1280.28	1310	-55.03	1280.32	10260
K5	-47.6	1283.49	1210	-65.35	1283.49	11010
K5	-45.21	1284.97	1170	-61.94	1284.97	10590
K5	-48.25	1287.29	1210	-58.66	1287.25	10960
K5	-40.36	1296.61	1400	-49.23	1296.61	10780
K5	-48.3	1297.54	1310	-75.25	1297.53	10540
K5	-45.14	1312.53	1350	-49.34	1312.52	10680
K5	-47.78	1313.95	1260	-81.27	1313.85	10820
K5	-40.36	1326.7	1400	-50.26	1326.79	11950
K5	-39.47	619.822	1310	-74.22	619.721	10640
K5	-50.83	649.584	1400	-73.31	649.544	10680
K7	-57.19	703.325	1870	-62.43	703.256	6750
K7	-58.99	706.456	1870	-54.52	706.384	6320
K5	-59.68	761.688	1310	-87.29	761.763	9930
K5	-45.14	787.846	1260	-64.68	787.854	11100
K7	-54.93	793.262	1780	-58.5	793.225	6320
K5	-43.94	935.48	1450	-62.94	935.296	10070
K5	-47.03	165.4	1210	-55.81	165.454	11710
K5	-45.14	168.359	1070	-57.6	168.402	10780
K7	-53.48	42.95	1780	-47.69	43.028	6040
K7	-52.02	69.129	1780	-38.82	69.155	6180
K5	-39.81	75.28	980	-50.77	75.256	8010
K7	-48.06	79.471	1730	-43.82	79.436	6140
K7	-46.99	95.113	1590	-40.97	95.097	6230
K7	-61.71	101.712	1640	-43.65	101.712	6140
K7	-57.46	123.256	1820	-42.06	123.378	6320
K7	-50.9	124.048	1730	-43.54	124.064	6180
K5	-44.65	134.971	1070	-49.79	134.944	9370
K7	-47.03	159.83	1820	-43.68	159.833	6280
K7	-47.73	192.033	1870	-44.88	192.036	6090
K7	-47.83	206.387	1820	-46.74	206.409	6320
K7	-47.51	219.934	1780	-44.94	219.937	6140
K5	-42.91	1269.16	1070	-40.52	1269.19	9280
K5	-49.62	1310.38	1070	-40.6	1310.38	9320
K7	-37.42	1323.27	1870	-36.74	1323.25	6180
K5	-46.46	1346.34	1120	-55.25	1346.3	9370
K5	-37.21	1478.32	1070	-40.7	1478.36	8100
K5	-31.97	1486.81	1070	-48.4	1486.79	9510
K5	-34.3	0.956	1120	-67.29	0.988	10500
K7	-52.89	68.708	1920	-42.02	68.655	6460
K5	-38.38	76.273	1170	-71.03	76.374	10170
K5	-35.17	78.356	1210	-67.73	78.305	10070
K5	-37.36	132.256	1210	-67.29	132.248	9320
K5	-48.11	200.492	1070	-66.07	200.537	9180
K5	-43.18	49.004	1210	-77.75	49.02	10310
K5	-48.8	54.505	1210	-79.33	54.537	10870
K5	-35.5	212.993	1210	-65.35	213.065	10450
K5	-30.49	214.616	1260	-60.84	214.648	9700
K5	-47.83	501.303	1070	-51.73	501.273	9510
K5	-52.89	518.767	1070	-59.33	518.831	9230
K5	-51.3	557.21	1120	-71.73	557.199	9750
K5	-51.16	579.038	1120	-87.29	579.076	9420
K5	-38.91	4.767	1310	-67.29	4.794	10170
K5	-37.25	9.095	1310	-68.7	9.098	11010
K5	-43.74	14.846	1310	-77.75	14.816	11670
K5	-46.74	18.478	1310	-79.33	18.579	12040
K5	-43.57	21.469	1310	-81.27	21.48	11670
K5	-56.16	21.973	1350	-57.6	22.016	12230
K5	-45.18	33.094	1310	-69.23	33.155	11430
K5	-59.68	121.869	1260	-93.31	121.808	11290
K5	-53.14	124.677	1350	-76.41	124.813	12040
K5	-56.41	173.07	1310	-79.33	173.048	9890
K5	-57.6	173.731	1310		HFC not detectable
K5	-50.39	296.687	1260	-87.29	296.751	11010
K5	-61.71	337.314	1070		HFC not detectable
K5	-69.23	344.502	1030	-93.31	344.55	9320
K5	-58.5	359.649	1030	-81.27	359.622	9140
K5	-48.55	365.253	1310	-77.75	365.28	9930
K5	-59.16	378.854	1350	-74.22	378.829	10210
K5	-52.02	382.801	1260	-76.41	382.833	11480
K5	-53.22	421.571	1210	-76.41	421.576	10870
K5	-64.37	433.794	1070	-65.01	433.863	9140
K5	-53.57	490.744	1260	-64.06	490.808	10780
K5	-57.89	742.92	1120	-83.77	742.853	10540
K5	-56.41	764.001	1120	-79.33	763.937	10500
K5	-59.33	1.78	980	-75.25	1.801	9230
K5	-44.88	8.771	1120	-63.48	8.797	9650
K5	-67.29	16.388	1120	-66.07	16.423	9370
K5	-56.79	24.819	1120	-77.75	24.835	9460
K5	-57.89	28.271	980	-76.41	28.236	9140
K5	-63.77	41.014	1170	-83.77	41.043	9230
K5	-58.35	55.389	1120	-72.48	55.533	8340
K5	-57.05	56.682	1070	-83.77	56.637	8760
K5	-56.16	139.009	1030	-66.07	139.023	9320
K5	-61.94	153.116	980	-67.29	153.182	8950
K5	-56.79	172.359	980	-62.18	172.359	9090
K5	-58.66	308.249	1030	-74.22	308.18	9040
K5	-58.35	316.732	1170	-73.31	316.799	9280
K5	-53.31	745.653	1310	-77.75	745.733	10120
K5	-52.64	746.717	1210	-81.27	746.853	10450
K5	-57.6	757.815	1260	-77.75	757.877	10310
K5	-64.68	783.578	1260	-79.33	783.562	10350
K5	-50.32	784.607	1260	-93.31	784.607	10870
K5	-52.97	790.863	1310	-73.31	790.927	9840
K5	-60.44	791.586	1210	-77.75	791.74	10450
K5	-56.41	806.294	1210	-87.29	806.432	11390
K5	-55.36	813.53	1260	-87.29	813.61	10070
K5	-59.87	814.469	1310	-81.27	814.562	9840
K5	-43.68	146.219	1210	-67.29	146.392	10920
K5	-40.91	147.651	1170	-71.73	147.64	10500
K5	-29.85	148.438	1210	-66.07	148.438	10260
K5	-42.76	153.303	1210	-66.86	153.351	12280
K5	-34.89	159.845	1170	-66.86	159.862	10540
K5	-48.85	160.592	1260	-60.44	160.547	10960
K5	-50.39	180.645	1260	-66.86	180.749	11100
K5	-41.42	196.244	1210	-63.21	196.234	9930
K7	-44.46	212.394	1920	-43.88	212.386	6460
K7	-62.94	219.454	1870	-54.13	219.347	6650
K5	-57.89	31.023	1210		HFC not detectable
K5	-54.42	31.609	1260		HFC not detectable
K5	-42.16	12.774	1400	-45.11	12.723	10590
K5	-35.72	154.467	1260	-60.64	154.529	12510
K5	-43.71	164.32	1260	-66.07	164.35	11430
K7	-53.94	170.867	1870	-57.32	170.893	6890
K5	-41.74	179.265	1260	-83.77	179.299	11010
K5	-55.25	189.289	1350	-68.2	189.347	10500
K5	-54.22	236.167	1400	-69.79	236.207	10500
K5	-50.08	455.325	1350	-54.93	455.344	10350
K5	-45.08	502.707	1350	-59.33	502.678	10590
K5	-65.35	524.403	1350		HFC not detectable
K5	-56.41	533.779	1310		HFC not detectable
K5	-28.22	1.693	1350	-46.23	1.778	12320
K5	-37.21	2.568	1260	-57.89	2.565	11060
K5	-28.94	10.706	1400	-38.36	10.754	12040
K5	-27.26	19.044	1400	-48.96	19.057	11850
K5	-42.33	24.697	1260	-62.68	24.695	10450
K5	-38.71	33.546	1350	-57.89	33.602	11670
K5	-44.75	45.904	1310	-69.23	45.992	12000
K5	-50.64	55.978	1310	-74.22	56.202	11760
K5	-47.29	56.984	1310	-71.73	56.981	11480
K7	-46.07	1.044	1820	-37.19	1.074	6460
K5	-54.62	5.007	1350	-65.35	4.932	11530
K5	-43.77	8.471	1310	-61.94	8.677	11900
K5	-46.19	12.334	1070	-50.08	12.233	10030
K5	-50.32	15.685	1310	-64.37	15.714	10260
K5	-51.73	17.402	1350		HFC not detectable
K5	-57.05	22.068	1260	-81.27	21.916	9930
K5	-48.45	24.604	1350		HFC not detectable
K5	-54.82	25.738	1310		HFC not detectable
K5	-49.45	33.203	1070	-87.29	33.267	9600
K5	-48.3	36.309	1030		HFC not detectable
K7	-52.56	49.461	1870	-65.7	49.522	6370
K5	-56.53	52.752	1350		HFC not detectable
K5	-60.44	54.035	1310		HFC not detectable
K5	-59.33	57.768	1350		HFC not detectable
K5	-60.84	58.586	1260		HFC not detectable
K7	-56.79	60.16	1780	-52.72	60.114	6510
K7	-62.43	64.884	1870	-62.94	64.868	6460
K7	-64.68	168.164	1870	-61.94	168.137	6560
K7	-66.07	174.757	1820	-64.37	174.656	6560
K5	-50.39	190.152	1070	-67.73	190.098	9510
K7	-55.92	190.928	1870	-64.06	190.917	6560
K5	-55.58	194.62	1310		HFC not detectable
K7	-53.94	197.151	1680	-51.65	197.164	6420
K5	-50.02	205.256	980	-54.82	205.28	8850
K5	-51.95	226.24	1030	-69.79	226.146	9090
K5	-44.49	236.792	1070	-67.29	236.688	9510
K5	-50.9	259.074	1030	-52.1	259.085	8060
K5	-41.31	263.199	1030	-48.75	263.215	9420
K5	-47.33	265.576	1070	-65.01	265.517	9650
K5	-57.6	266.555	1120	-71.03	266.485	8390
K5	-43.85	267.81	1350	-73.31	267.861	11850
K7	-55.36	269.05	2010	-55.03	269.008	6600
K5	-49.67	283.839	1070	-57.32	283.865	8200
K5	-50.9	301.788	1070	-71.73	301.788	9370
K5	-53.85	313.095	1310	-69.23	313.05	10680
K7	-58.19	322.299	2010	-55.47	322.291	6600
K5	-58.66	375.866	1120	-81.27	375.866	9370
K5	-50.45	376.482	1070		HFC not detectable
K7	-55.36	387.072	2010		HFC not detectable
K5	-40.09	394.877	1070	-61.27	394.88	9140
K5	-43.62	397.263	1070	-61.71	397.225	8250
K5	-59.51	417.876	1070	-62.43	417.903	9280
K7	-55.03	428.691	1960	-50.96	428.667	6460
K7	-66.86	494.057	1730	-62.18	494.039	6560
K5	-46.66	203.529	1070	-47.2	203.547	9230
K7	-56.79	292.565	1820	-50.08	292.467	6700
K7	-55.69	304.844	1820	-62.68	304.878	6370
K5	-73.31	314.431	890	-59.51	314.332	9180
K7	-46.95	319.445	1820	-42.91	319.418	6600
K7	-51.44	320.037	1870	-53.66	320.029	6600
K5	-55.69	321.562	980	-53.4	321.429	9230
K5	-56.28	326.753	1030	-55.92	326.788	9230
K7	-56.41	339.619	2060	-49.9	339.56	6650
K7	-49.34	344.496	1870	-49.67	344.462	6750
K7	-59.33	368.232	1870	-43.23	368.205	6700
K7	-57.89	400.285	1820	-57.32	400.237	6460
K7	-54.82	418.578	1820	-65.01	418.593	6560
K5	-55.69	434.714	1070	-43.51	434.714	9560
K5	-55.92	439.432	1030	-55.14	439.402	9420
K7	-53.31	447.129	1780	-36.93	447.126	6420
K5	-65.01	465.5	1030	-69.79	465.51	9600
K7	-56.16	476.803	1820	-61.94	476.891	6560
K5	-53.31	493.262	1030	-54.62	493.27	9460
K5	-51.3	501.156	1070	-52.1	501.209	9420
K7	-49.9	508.7	1820	-43.12	508.662	6600
K5	-53.94	514.129	1030	-51.23	514.185	9320
K5	-52.17	530.758	1030	-45.28	530.768	9370
K5	-55.92	540.37	1120	-51.23	540.407	9600
K5	-47.83	552.202	1070	-52.02	552.175	9750
K5	-59.68	563.789	1070	-67.73	563.624	10030
K5	-58.66	576.352	1070	-64.68	576.291	8340
K5	-49.01	577.611	1070	-65.7	577.656	9890
K5	-47.29	579.579	1030	-72.48	579.579	9140
K5	-49.85	584.204	1120	-66.86	584.257	9930
K5	-52.97	592.239	1070	-70.39	592.172	9460
K5	-43.77	602.567	1030	-66.46	602.559	9600
K7	-60.64	638.184	1820	-50.26	638.205	6600
K5	-63.77	38.81	1070	-44.59	38.81	9420
K7	-52.64	50.494	1870	-54.42	50.539	6560
K7	-64.06	66.482	1870	-46.62	66.418	6510
K5	-43.43	71.12	1070	-52.64	71.134	9320
K5	-61.27	88.57	1030	-68.7	88.658	7870
K5	-56.28	96.701	1070	-49.73	96.738	9420
K5	-46.11	112.056	1030	-48.25	112.048	8620
K5	-47.51	179.299	1070	-54.93	179.363	9280
K5	-53.14	181.633	890	-55.92	181.59	9140
K5	-50.9	185.284	1070	-55.14	185.278	8430
K7	-48.55	192.304	2010	-44.15	192.307	6600
K5	-45.92	200.518	1070	-53.4	200.508	9420
K5	-51.95	202.079	1120	-57.6	202.169	9230
K5	-51.3	203.357	1030	-57.32	203.384	9280
K7	-52.56	217.328	1960	-60.05	217.331	6320
K5	-52.25	222.532	980	-71.03	222.716	8810
K5	-42.97	232.918	1030	-61.71	232.953	9560
K5	-35.83	234.289	1030	-42.6	234.329	9600
K5	-49.85	235.751	1070	-53.94	235.863	10120
K5	-41.55	250.881	1030	-63.21	250.83	10030
K5	-44.91	257.552	1070	-45.39	257.549	9600
K5	-55.03	258.49	1030	-42.06	258.608	9890
K5	-38.1	265.787	1030	-73.31	265.808	9320
K5	-53.4	273.663	1120	-67.73	273.529	9650
K7	-47.97	276.639	1820	-31.53	276.634	6320
K5	-44.55	278.724	1070	-76.41	278.732	9700
K7	-71.03	281.025	1730	-72.48	281.161	6230
K7	-50.57	293.497	1960	-35.09	293.46	6460
K7	-51.44	296.453	1820	-31.23	296.464	6420
K5	-54.72	305.21	1070	-57.75	305.258	9320
K5	-49.9	314.7	1070	-71.03	314.74	9460
K5	-52.32	322.774	1070	-66.46	322.843	9600
K7	-67.29	324.537	1960	-72.48	324.382	6600
K5	-53.85	330.67	1070	-65.01	330.612	9560
K7	-67.73	335.906	2010	-67.29	335.922	6650
K5	-46.34	337.293	1070	-61.71	337.367	9560
K7	-65.01	339.428	2100		HFC not detectable
K7	-66.46	341.621	2150		HFC not detectable
K5	-53.22	343.699	1170		HFC not detectable
K5	-59.87	344.462	1210		HFC not detectable
K5	-42.09	350.728	1070	-51.16	350.744	9370
K7	-49.23	355.859	1820	-50.64	355.798	6600
K5	-59.87	360.129	1210		HFC not detectable
K5	-52.8	369.295	1070	-49.17	369.306	9320
K5	-56.53	374.527	1070	-62.18	374.532	9180
K5	-55.36	375.375	1070	-60.44	375.391	9280
K5	-58.35	376.108	1210	-65.35	375.986	9420
K5	-56.16	377.255	1260	-81.27	377.324	9750
K5	-50.02	378.292	1070	-60.24	378.282	9280
K5	-38.81	389.059	1070	-45.14	389.059	9320
K7	-47.46	389.878	1960	-38.58	389.854	6510
K5	-53.4	390.579	1120	-57.89	390.507	9230
K5	-47.51	393.39	1210	-75.25	393.4	9790
K5	-61.94	395.082	1210	-49.96	395.242	9420
K7	-48.96	403.301	2010	-45.42	403.266	6600
K7	-57.6	405.424	1820	-58.99	405.368	6460
K7	-52.56	408.812	1820	-49.01	408.868	6420
K5	-39.51	412.403	1070	-54.93	412.254	8620
K5	-50.51	420.587	1170		HFC not detectable
K7	-62.43	422.62	1820	-45.56	422.639	6460
K7	-53.57	425.644	1820	-44.81	425.67	6320
K5	-48.91	435.637	1070	-75.25	435.733	9750
K5	-73.31	450.337	1210		HFC not detectable
K7	-64.06	452.415	1780	-51.16	452.382	6320
K5	-58.82	453.132	1070	-70.39	453.177	9320
K5	-58.5	454.535	1030	-65.01	454.489	8850
K7	-69.79	457.661	1870	-50.83	457.699	6700
K7	-66.07	474.786	1820	-44.59	474.794	6420
K7	-69.79	479.503	1820	-54.03	479.597	6560
K5	-46.7	480.471	1030	-69.23	480.482	9180
K7	-59.16	491.972	1730	-56.41	491.991	6460
K5	-45.74	498.019	1030	-57.05	498.037	9460
K5	-50.64	499.698	1030	-72.48	499.668	9040
K5	-61.94	500.268	890	-79.33	500.236	9420
K5	-48.4	507.28	1030	-76.41	507.288	9510
K5	-51.1	507.88	1030	-72.48	507.872	9280
K5	-43.32	509.482	1030	-75.25	509.488	9280
K7	-64.06	511.656	1730	-61.94	511.6	6320
K5	-50.96	517.253	1030	-61.05	517.242	9420
K5	-45.85	518.927	1070	-75.25	518.885	9560
K5	-68.7	524.664	1070	-79.33	524.654	9180
K5	-56.28	527.031	1070	-72.48	527.036	9420
K7	-69.23	529.462	1730	-50.2	529.446	6090
K5	-49.85	532.648	980	-77.75	532.674	9280
K7	-64.37	541.912	1780	-50.45	541.885	6460
K5	-57.05	542.923	1030	-51.65	542.952	9180
K5	-61.27	548.283	1030	-55.36	548.32	9140
K5	-65.01	553.744	1070	-52.4	553.744	9370
K5	-53.66	561.824	1030	-76.41	561.766	9650
K5	-51.65	563.062	1030	-77.75	562.99	9560
K7	-61.05	564.272	1680	-52.89	564.192	6280
K7	-56.79	566.577	1780	-67.29	566.526	6320
K7	-59.16	568.273	2010	-66.46	568.15	6420
K5	-61.49	570.923	980	-83.77	570.809	9370
K7	-55.47	578.531	2060	-50.64	578.472	6700
K7	-63.48	579.646	2010	-67.29	579.678	6890
K7	-67.29	594.238	2010	-65.35	594.238	6750
K5	-68.2	52.248	1030		HFC not detectable
K5	-44.59	220.517	1070	-66.07	220.443	9560
K5	-56.79	221.749	1030	-62.94	221.776	9090
K5	-46.34	222.312	980	-52.32	222.168	9230
K5	-46.38	234.204	1030	-70.39	234.177	9510
K5	-47.16	250.104	1030	-59.16	250.029	9140
K5	-73.31	341.558	1030		HFC not detectable
K5	-66.46	345.881	1070	-83.77	345.795	9600
K7	-68.7	353.232	1780	-55.92	353.216	6460
K5	-56.66	358.404	1070	-81.27	358.406	9370
K7	-68.2	361.936	1820	-55.36	361.925	6510
K7	-75.25	545.203	1780	-67.29	545.101	6180
K5	-64.37	652.501	1070		HFC not detectable
K5	-71.03	657.939	1070	-79.33	657.835	9790
K5	-67.29	662.859	1070		HFC not detectable
K7	-79.33	668.146	1820	-70.39	668.034	6650
K7	-79.33	683.238	1820	-66.07	683.198	6460
K7	-75.25	688.465	1780	-63.48	688.406	6370
K5	-59.68	709.435	1030		HFC not detectable
K7	-63.21	2.329	1780	-52.64	2.337	6600
K7	-68.2	9.26	2100	-61.05	9.191	6560
K7	-58.19	9.794	2060	-61.27	9.799	6560
K5	-54.03	10.836	1070	-61.71	10.831	9560
K7	-66.86	13.925	1920	-79.33	13.872	6750
K7	-66.07	18.87	1960	-66.86	18.822	6510
K7	-58.19	22.171	1820	-40.02	22.19	6460
K5	-53.22	26.548	980	-66.46	26.511	9370
K7	-67.73	32.307	1960	-70.39	32.371	6750
K5	-54.72	33.355	1070		HFC not detectable
K5	-56.53	35.113	1070	-79.33	35.003	9040
K7	-65.7	39.516	2100	-73.31	39.46	6750
K7	-65.35	40.439	1820	-48.77	40.522	6420
K7	-64.68	41.504	1960	-77.75	41.488	6370
K7	-60.24	42.741	1870	-71.73	42.565	6790
K5	-50.26	45.559	1170	-74.22	45.612	9370
K5	-46.82	50.77	1170	-71.73	50.648	10030
K5	-52.48	55.428	1070	-65.7	55.561	9600
K5	-46.54	57.407	1210	-72.48	57.37	9650
K5	-54.93	58.431	1070	-83.77	58.38	8290
K7	-68.2	63.346	1960	-75.25	63.25	6460
K5	-53.22	72.81	1210		HFC not detectable
K5	-61.49	74.002	1260	-79.33	73.944	9790
K7	-60.64	89.437	2060	-67.29	89.499	6230
K7	-59.16	90.301	2010		HFC not detectable
K5	-55.03	94.538	1070	-73.31	94.532	9230
K5	-71.03	99.105	1170		HFC not detectable
K7	-81.27	116.023	2010	-71.03	116.047	6700
K7	-68.7	117.527	2010	-70.39	117.543	6790
K5	-62.43	7.704	1210	-56.53	7.562	9560
K5	-52.8	18.286	1120	-72.48	18.278	9700
K7	-63.21	21.557	1820	-61.94	21.517	6420
K5	-31.82	30.39	1210	-53.31	30.388	9840
K5	-52.4	31.746	1070	-87.29	31.727	9510
K7	-59.87	34.564	1870	-60.05	34.626	6560
K7	-58.19	58.59	1870	-52.64	58.638	6840
K5	-58.66	71.259	1030	-73.31	71.307	9370
K5	-46.23	75.842	1070	-76.41	75.829	9460
K5	-53.75	79.196	1070	-73.31	79.174	9650
K7	-66.86	84.481	1820	-72.48	84.468	6510
K5	-51.87	179.396	1030	-65.01	179.319	10070
K7	-62.68	183.862	1870	-66.46	183.937	6140
K7	-54.62	225.126	1870	-74.22	225.093	6370
K7	-60.64	226.91	1870	-54.62	226.902	6420
K5	-63.77	235.047	1030	-70.39	235.087	9180
K5	-64.37	255.107	980	-71.03	255.073	8900
K7	-60.05	248.657	2010	-60.64	248.663	6650
K5	-43.97	259.165	1210	-87.29	259.159	11150
K7	-63.21	271.869	1870	-62.18	271.851	6420
K5	-58.99	274.521	1070	-77.75	274.513	9280
K5	-63.21	276.681	1120	-77.75	276.63	9560
K7	-65.01	277.326	2010	-67.29	277.326	6460
K5	-42.58	290.919	1170		HFC not detectable
K7	-53.66	313.697	1820	-59.16	313.71	6370
K5	-46.78	316.838	1070	-53.05	316.811	8390
K7	-67.73	326.502	1870	-53.22	326.59	6280
K7	-58.82	380.141	1780	-55.14	380.152	6460
K7	-49.85	388.026	1870	-67.73	388.015	6510
K5	-55.58	389.347	1070	-56.04	389.315	9230
K5	-52.48	393.498	1030	-87.29	393.461	9280
K5	-43.15	407.191	1070	-42.71	407.14	9560
K5	-63.48	408.463	1030	-57.32	408.551	9460
K5	-52.02	418.315	1070	-77.75	418.28	9140
K7	-61.49	450.207	1920	-69.23	450.202	6560
K7	-57.05	451.205	1960	-71.03	451.194	6560
K7	-54.62	456.385	2010	-42.16	456.343	6890
K5	-48.4	473.863	1070	-69.23	473.841	9750
K5	-46.74	478.134	1030	-58.19	478.128	9650
K7	-69.23	489.484	1780	-74.22	489.53	6040
K5	-46.42	518.538	1070	-65.01	518.498	9600
K7	-51.3	548.541	2010	-62.94	548.584	6790
K7	-45.67	549.531	2060	-56.16	549.507	6980
K5	-66.46	600.557	1120	-75.25	600.53	9560
K5	-51.87	601.392	1030	-74.22	601.176	9320
K7	-53.22	604.427	1960	-47.64	604.446	6460
K5	-47.97	612.763	1070	-74.22	612.739	9420
K5	-62.94	616.943	1030		HFC not detectable
K7	-79.33	625.78	1780	-52.89	625.775	6370
K5	-54.52	635.345	1070	-73.31	635.246	9180
K7	-54.93	638.229	2060	-60.84	638.237	6700
K5	-44.55	640.949	1070	-61.94	640.97	10260
K7	-58.66	643.179	2100	-71.03	643.139	6790
K7	-67.29	645.544	2010	-72.48	645.531	6560
K5	-47.87	647.061	1120	-58.35	646.885	9700
K5	-43.26	648.8	1030	-83.77	648.726	9320
K7	-68.7	678.677	1870	-81.27	678.629	6090
K7	-87.29	679.939	1960		HFC not detectable
K5	-53.85	689.541	1120	-48.16	689.579	9280
K5	-63.21	692.118	1170	-79.33	692.174	9650
K7	-67.73	692.705	1780	-55.92	692.667	6040
K7	-57.6	694.667	2010	-62.18	694.737	6700
K5	-45.56	711.142	1070	-62.94	711.211	9280
K7	-68.7	741.717	1960	-61.05	741.693	6420
K5	-61.71	745.158	980	-87.29	745.065	7170
K5	-62.68	749.529	1030	-72.48	749.551	9040
K5	-71.03	754.493	930	-87.29	754.501	8340
K5	-40.8	755.909	1030	-57.05	755.859	9750
K5	-73.31	764.179	790	-73.31	764.179	8530
K5	-50.64	821.777	1070	-68.2	821.801	9840
K5	-48.45	831.203	1030	-65.01	831.179	9510
K5	-63.77	832.554	1120	-65.7	832.583	8290
K7	-59.51	836.424	2060	-75.25	836.387	6750
K5	-46.54	868.38	1070	-59.87	868.294	9420
K7	-55.03	897.194	1820	-59.87	897.186	6320
K5	-47.83	903.292	1070	-81.27	903.254	9230
K5	-58.99	927.671	1070	-68.2	927.919	9320
K5	-46.38	930.356	1030	-63.77	930.22	9510
K5	-47.29	938.696	1030	-57.6	938.677	9230
K5	-58.99	954.336	1070	-61.94	954.366	9510
K7	-59.87	968.877	1820	-48.4	968.818	6420
K5	-39.52	985.479	1070	-75.25	985.407	9510
K5	-47.73	1003.36	1070	-56.53	1003.35	9420
K5	-45.28	1018.35	1070	-54.62	1018.36	9320
K5	-39.47	1032.73	1070	-67.29	1032.7	9700
K7	-54.52	1036.1	1960	-49.28	1036.15	6650
K5	-38.77	1039.37	1120	-53.22	1039.33	9700
K5	-49.12	1051.95	1070	-77.75	1051.99	10640
K5	-68.2	1063.27	1070	-75.25	1063.23	9230
K7	-52.1	1064.94	2060	-55.58	1064.89	6650
K5	-48.5	1067.72	1070	-49.23	1067.73	9650
K5	-52.64	1077.66	1120	-61.27	1077.7	9370
K5	-56.92	1089.17	1070	-49.17	1089.07	9090
K5	-47.97	1100.12	1070	-55.58	1099.93	9420
K5	-38.18	1109.18	1070	-46.3	1109.17	9280
K5	-47.07	1117.73	1120	-52.17	1117.88	10030
K7	-71.73	1126.05	1960	-66.86	1126.03	6790
K5	-39.29	1145.37	1030	-49.56	1145.38	9230
K7	-55.47	1169.66	1780	-61.49	1169.61	6320
K7	-74.22	1197.24	1780	-59.68	1197.24	6420
K7	-65.01	1197.68	1680	-58.82	1197.65	6140
K7	-69.23	1198.26	1730	-50.51	1198.27	6180
K7	-54.13	1212.08	1820	-48.4	1212.07	6510
K7	-57.19	1214.63	1780	-52.4	1214.67	6230
K7	-66.07	1229.31	1820	-49.5	1229.33	6420
K7	-57.89	1270.01	1820	-70.39	1270.01	6600
K7	-65.35	1270.79	2010	-60.64	1270.78	6280
K7	-51.95	1300.1	1870	-56.28	1300.12	6600
K7	-66.46	1316.94	1820	-46.99	1316.92	6560
K7	-46.91	1341.33	1960	-61.27	1341.34	6650
K7	-62.68	1342.91	1920	-58.04	1342.95	6230
K7	-57.05	1360.6	1780	-61.05	1360.59	6460
K7	-65.7	1366.51	1920	-72.48	1366.58	6370
